# Supplementary material for: (5-Amino­isophthalato-κN)triaqua­(1,10-phenanthroline-κ2 N,N′)nickel(II) trihydrate
Source: Acta Crystallogr Sect E Struct Rep Online. 2011 Mar 15;67(Pt 4):m444–5. doi: 10.1107/S1600536811008919 (PMC3099854; doi:10.1107/S1600536811008919)
Supplement: Supplementary file 1 [file e-67-0m444-sup1.cif]

##############################################################################
###                                                                        ###
###        Electronic paper (Acta Crystallographica Section E)             ###
###                                                                        ###
##############################################################################
#                                                                            #
# This CIF contains the data in a paper accepted for publication in Acta     #
# Crystallographica Section E. It conforms to the requirements of Notes      #
# for Authors for Section E, and has been peer reviewed under the auspices   #
# of the IUCr Commission on Journals.                                        #
#                                                                            #
# Full details of the Crystallographic Information File format               #
# are given in the paper "The Crystallographic Information File (CIF):       #
# a New Standard Archive File for Crystallography" by S. R. Hall, F. H.      #
# Allen and I. D. Brown [Acta Cryst. (1991), A47, 655-685].                  #
#                                                                            #
# The current version of the core CIF dictionary is obtainable from          #
# ftp://ftp.iucr.org/pub/cif_core.dic. The current version number is 2.4.    #
#                                                                            #
# Software is freely available for graphical display of the structure(s) in  #
# this CIF.  For information consult the CIF home page http://www.iucr.org/  #
# cif/home.html                                                              #
#                                                                            #
# This file may be used for bona fide research purposes within the           #
# scientific community so long as proper attribution is given to the journal # 
# article from which it was obtained.                                        #
#                                                                            #
##############################################################################
                                             
data_global
_audit_creation_method     'SHELXL97'
_journal_date_recd_electronic     2011-02-28
_journal_date_accepted     2011-03-09
_journal_name_full     'Acta Crystallographica, Section E'
_journal_year     2011
_journal_volume     67
_journal_issue      4
_journal_page_first     m444
_journal_page_last     m445
_journal_paper_category     QM
_journal_coeditor_code     WM2464
_publ_contact_author_name
;
 Ng, Seik Weng
;
_publ_contact_author_address
;
      Department of Chemistry
      University of Malaya
      50603 Kuala Lumpur
      Malaysia
;
_publ_contact_author_email     seikweng@um.edu.my
_publ_contact_author_fax     603-7967-6778
_publ_contact_author_phone     603-7967-6778
_publ_section_title
;\
(5-Aminoisophthalato-\k<i>N</i>)triaqua(1,10-phenanthroline-\k^2^<i>N</i>,\
<i>N</i>')nickel(II) trihydrate
;
loop_
    _publ_author_name
    _publ_author_address
    'Huang, Han'
;    College of Chemistry and Chemical Engineering
    Yangzhou University
    Yangzhou 225002
    People's Republic of China
;
    'Kou-Lin Zhang'
;    College of Chemistry and Chemical Engineering
    Yangzhou University
    Yangzhou 225002
    People's Republic of China
;
    'Ng, Seik Weng'
;    Department of Chemistry
     University of Malaya
     50603 Kuala Lumpur
     Malaysia
;
_publ_section_synopsis     .
data_I
_audit_creation_method     SHELXL-97
_chemical_name_systematic
;
(5-Aminoisophthalato-\k<i>N</i>)triaqua(1,10-phenanthroline-
\k^2^<i>N</i>,<i>N</i>')nickel(II) trihydrate
;
_chemical_name_common     ?
_chemical_formula_moiety     'C20 H19 N3 Ni O7, 3H2 O'
_chemical_formula_sum     'C20 H25 N3 Ni O10'
_chemical_formula_iupac     '[Ni (C8 H5 N O4) (C12 H8 N2) (H2 O)3], 3H2 O'
_chemical_formula_weight     526.14
_chemical_melting_point     ?
_symmetry_cell_setting     monoclinic
_symmetry_space_group_name_H-M     'P 21/n'
_symmetry_space_group_name_Hall     '-P 2yn'
loop_
    _symmetry_equiv_pos_as_xyz
    'x, y, z'
    '-x+1/2, y+1/2, -z+1/2'
    '-x, -y, -z'
    'x-1/2, -y-1/2, z-1/2'
_cell_length_a     10.1039(10)
_cell_length_b     13.9448(14)
_cell_length_c     16.4237(16)
_cell_angle_alpha     90.00
_cell_angle_beta     95.5220(10)
_cell_angle_gamma     90.00
_cell_volume     2303.3(4)
_cell_formula_units_Z     4
_cell_measurement_reflns_used     5121
_cell_measurement_theta_min     2.3
_cell_measurement_theta_max     26.3
_cell_measurement_temperature     295(2)
_exptl_crystal_description     block
_exptl_crystal_colour     green
_exptl_crystal_size_max     0.13
_exptl_crystal_size_mid     0.12
_exptl_crystal_size_min     0.10
_exptl_crystal_density_diffrn     1.517
_exptl_crystal_density_meas     ?
_exptl_crystal_density_method     'not measured'
_exptl_crystal_F_000     1096
_exptl_absorpt_coefficient_mu     0.903
_exptl_absorpt_correction_type     multi-scan
_exptl_absorpt_process_details     '(SADABS; Sheldrick, 1996)'
_exptl_absorpt_correction_T_min     0.8916
_exptl_absorpt_correction_T_max     0.9151
_diffrn_ambient_temperature     295(2)
_diffrn_radiation_type     MoK\a
_diffrn_radiation_wavelength     0.71073
_diffrn_radiation_source     'fine-focus sealed tube'
_diffrn_radiation_monochromator     graphite
_diffrn_measurement_device_type     'Bruker APEXII area-detector'
_diffrn_measurement_method     '\f and \w'
_diffrn_detector_area_resol_mean     ?
_diffrn_reflns_number     20080
_diffrn_reflns_av_R_equivalents     0.0923
_diffrn_reflns_av_sigmaI/netI     0.0711
_diffrn_reflns_theta_min     1.92
_diffrn_reflns_theta_max     27.50
_diffrn_reflns_theta_full     27.50
_diffrn_measured_fraction_theta_max     0.995
_diffrn_measured_fraction_theta_full     0.995
_diffrn_reflns_limit_h_min     -13
_diffrn_reflns_limit_h_max     12
_diffrn_reflns_limit_k_min     -18
_diffrn_reflns_limit_k_max     18
_diffrn_reflns_limit_l_min     -21
_diffrn_reflns_limit_l_max     20
_diffrn_standards_number     0
_diffrn_standards_interval_count     .
_diffrn_standards_interval_time     .
_diffrn_standards_decay_%     0
_reflns_number_total     5258
_reflns_number_gt     3702
_reflns_threshold_expression     I>2\s(I)
_refine_ls_structure_factor_coef     Fsqd
_refine_ls_matrix_type     full
_refine_ls_R_factor_all     0.0585
_refine_ls_R_factor_gt     0.0373
_refine_ls_wR_factor_gt     0.0746
_refine_ls_wR_factor_ref     0.0807
_refine_ls_goodness_of_fit_ref     0.890
_refine_ls_restrained_S_all     0.889
_refine_ls_number_reflns     5258
_refine_ls_number_parameters     363
_refine_ls_number_restraints     14
_refine_ls_hydrogen_treatment     mixed
_refine_ls_weighting_scheme     calc
_refine_ls_weighting_details
                 'calc w=1/[\s^2^(Fo^2^)+(0.0347P)^2^] where P=(Fo^2^+2Fc^2^)/3'
_atom_sites_solution_hydrogens     geom
_atom_sites_solution_primary     direct
_atom_sites_solution_secondary     difmap
_refine_ls_shift/su_max     0.001
_refine_ls_shift/su_mean     0.001
_refine_diff_density_max     0.350
_refine_diff_density_min     -0.545
_refine_ls_extinction_method     none
_refine_ls_extinction_coef     ?
loop_
    _atom_type_symbol
    _atom_type_description
    _atom_type_scat_dispersion_real
    _atom_type_scat_dispersion_imag
    _atom_type_scat_source
    'C' 'C' 0.0033 0.0016
                         'International Tables Vol C Tables 4.2.6.8 and 6.1.1.4'
    'H' 'H' 0.0000 0.0000
                         'International Tables Vol C Tables 4.2.6.8 and 6.1.1.4'
    'N' 'N' 0.0061 0.0033
                         'International Tables Vol C Tables 4.2.6.8 and 6.1.1.4'
    'O' 'O' 0.0106 0.0060
                         'International Tables Vol C Tables 4.2.6.8 and 6.1.1.4'
    'Ni' 'Ni' 0.3393 1.1124
                         'International Tables Vol C Tables 4.2.6.8 and 6.1.1.4'
_computing_data_collection     'APEX2 (Bruker, 2004)'
_computing_cell_refinement     'SAINT (Bruker, 2004)'
_computing_data_reduction     'SAINT (Bruker, 2004)'
_computing_structure_solution
;atomic coordinates taken from an isotypic structure
(Zhang <i>et al.</i>, 2010)
;
_computing_structure_refinement     'SHELXL97 (Sheldrick, 2008)'
_computing_molecular_graphics     'X-SEED (Barbour, 2001)'
_computing_publication_material     'publCIF (Westrip, 2010)'
loop_
    _atom_site_type_symbol
    _atom_site_label
    _atom_site_fract_x
    _atom_site_fract_y
    _atom_site_fract_z
    _atom_site_U_iso_or_equiv
    _atom_site_adp_type
    _atom_site_calc_flag
    _atom_site_refinement_flags
    _atom_site_occupancy
    _atom_site_disorder_assembly
    _atom_site_disorder_group
    Ni Ni1 0.74294(2) 0.686043(16) 0.465623(15) 0.02405(8) Uani d . 1 . .
    O O1 1.15737(15) 0.53335(11) 0.26472(11) 0.0506(5) Uani d . 1 . .
    O O2 1.22244(15) 0.64153(11) 0.18022(11) 0.0484(4) Uani d . 1 . .
    O O3 0.91901(14) 0.91569(10) 0.09761(9) 0.0368(4) Uani d . 1 . .
    O O4 0.72199(14) 0.92528(10) 0.14342(10) 0.0413(4) Uani d . 1 . .
    O O1w 0.76412(16) 0.70612(11) 0.58928(10) 0.0360(4) Uani d D 1 . .
    H H1w1 0.8275(18) 0.6793(16) 0.6169(14) 0.054(8) Uiso d D 1 . .
    H H1w2 0.751(2) 0.7541(11) 0.6177(12) 0.044(7) Uiso d D 1 . .
    O O2w 0.79265(16) 0.54505(10) 0.49643(10) 0.0331(3) Uani d D 1 . .
    H H2w1 0.743(2) 0.5271(18) 0.5323(12) 0.059(9) Uiso d D 1 . .
    H H2w2 0.787(3) 0.5091(17) 0.4543(11) 0.074(10) Uiso d D 1 . .
    O O3w 0.53887(15) 0.66633(12) 0.47353(11) 0.0370(4) Uani d D 1 . .
    H H3w1 0.493(3) 0.642(2) 0.4334(14) 0.097(12) Uiso d D 1 . .
    H H3w2 0.507(3) 0.6419(18) 0.5148(11) 0.071(9) Uiso d D 1 . .
    O O4w 0.4426(2) 0.71882(19) 0.28820(16) 0.0763(7) Uani d D 1 . .
    H H4w1 0.449(3) 0.7708(14) 0.2618(18) 0.090(12) Uiso d D 1 . .
    H H4w2 0.403(3) 0.681(2) 0.2532(18) 0.111(16) Uiso d D 1 . .
    O O5w 1.36084(19) 0.52842(12) 0.38634(12) 0.0482(4) Uani d D 1 . .
    H H5w1 1.309(2) 0.5233(18) 0.3428(10) 0.055(9) Uiso d D 1 . .
    H H5w2 1.4241(18) 0.4915(16) 0.3787(16) 0.061(9) Uiso d D 1 . .
    O O6w 1.03103(17) 0.37826(11) 0.31434(11) 0.0426(4) Uani d D 1 . .
    H H6w1 1.069(3) 0.4278(14) 0.2974(18) 0.088(11) Uiso d D 1 . .
    H H6w2 0.9539(14) 0.3894(18) 0.3281(16) 0.062(9) Uiso d D 1 . .
    N N1 0.70709(18) 0.64237(12) 0.34047(11) 0.0268(4) Uani d D 1 . .
    H H1 0.6280(12) 0.6600(15) 0.3259(14) 0.042(7) Uiso d D 1 . .
    H H2 0.708(2) 0.5815(7) 0.3415(14) 0.044(7) Uiso d D 1 . .
    N N2 0.71486(16) 0.83087(11) 0.43901(11) 0.0306(4) Uani d . 1 . .
    N N3 0.93864(16) 0.72811(11) 0.45417(11) 0.0282(4) Uani d . 1 . .
    C C1 0.79789(19) 0.67558(13) 0.28500(12) 0.0247(4) Uani d . 1 . .
    C C2 0.91676(19) 0.62745(13) 0.27875(12) 0.0266(4) Uani d . 1 . .
    H H2A 0.9348 0.5716 0.3087 0.032 Uiso calc R 1 . .
    C C3 1.00920(19) 0.66171(13) 0.22835(12) 0.0257(4) Uani d . 1 . .
    C C4 0.98077(19) 0.74537(13) 0.18383(13) 0.0265(4) Uani d . 1 . .
    H H4 1.0420 0.7689 0.1501 0.032 Uiso calc R 1 . .
    C C5 0.86192(19) 0.79422(13) 0.18922(12) 0.0248(4) Uani d . 1 . .
    C C6 0.77066(19) 0.75923(13) 0.24048(12) 0.0263(4) Uani d . 1 . .
    H H6 0.6915 0.7919 0.2449 0.032 Uiso calc R 1 . .
    C C7 1.1392(2) 0.60854(14) 0.22376(14) 0.0301(5) Uani d . 1 . .
    C C8 0.83267(19) 0.88458(13) 0.14050(13) 0.0260(4) Uani d . 1 . .
    C C9 0.6034(2) 0.88175(16) 0.43450(14) 0.0418(6) Uani d . 1 . .
    H H9 0.5250 0.8512 0.4450 0.050 Uiso calc R 1 . .
    C C10 0.5988(3) 0.97908(17) 0.41470(16) 0.0499(7) Uani d . 1 . .
    H H10 0.5190 1.0125 0.4130 0.060 Uiso calc R 1 . .
    C C11 0.7119(3) 1.02457(16) 0.39797(15) 0.0501(7) Uani d . 1 . .
    H H11 0.7097 1.0895 0.3852 0.060 Uiso calc R 1 . .
    C C12 0.8322(2) 0.97357(15) 0.40000(15) 0.0415(6) Uani d . 1 . .
    C C13 0.8284(2) 0.87628(14) 0.42274(13) 0.0302(5) Uani d . 1 . .
    C C14 0.9557(3) 1.01401(18) 0.38102(17) 0.0592(8) Uani d . 1 . .
    H H14 0.9587 1.0781 0.3657 0.071 Uiso calc R 1 . .
    C C15 1.0675(3) 0.96117(19) 0.38490(18) 0.0606(8) Uani d . 1 . .
    H H15 1.1459 0.9889 0.3708 0.073 Uiso calc R 1 . .
    C C16 1.0679(2) 0.86237(17) 0.41062(16) 0.0447(6) Uani d . 1 . .
    C C17 0.9485(2) 0.82052(14) 0.42931(13) 0.0309(5) Uani d . 1 . .
    C C18 1.1817(2) 0.80332(19) 0.41870(18) 0.0561(7) Uani d . 1 . .
    H H18 1.2631 0.8269 0.4055 0.067 Uiso calc R 1 . .
    C C19 1.1720(2) 0.71140(19) 0.44591(17) 0.0518(7) Uani d . 1 . .
    H H19 1.2472 0.6727 0.4530 0.062 Uiso calc R 1 . .
    C C20 1.0490(2) 0.67576(16) 0.46297(14) 0.0376(5) Uani d . 1 . .
    H H20 1.0438 0.6129 0.4812 0.045 Uiso calc R 1 . .
loop_
    _atom_site_aniso_label
    _atom_site_aniso_U_11
    _atom_site_aniso_U_22
    _atom_site_aniso_U_33
    _atom_site_aniso_U_12
    _atom_site_aniso_U_13
    _atom_site_aniso_U_23
    Ni1 0.02322(14) 0.02102(12) 0.02825(15) 0.00025(10) 0.00421(10) -0.00008(11)
    O1 0.0315(9) 0.0409(9) 0.0806(13) 0.0094(7) 0.0107(9) 0.0334(9)
    O2 0.0349(9) 0.0411(9) 0.0730(12) 0.0125(7) 0.0248(8) 0.0254(9)
    O3 0.0359(8) 0.0326(8) 0.0437(10) 0.0020(6) 0.0139(7) 0.0150(7)
    O4 0.0363(9) 0.0308(8) 0.0594(11) 0.0116(7) 0.0170(8) 0.0170(7)
    O1w 0.0397(9) 0.0367(9) 0.0307(9) 0.0105(7) -0.0013(8) -0.0102(7)
    O2w 0.0453(10) 0.0239(7) 0.0302(9) -0.0001(7) 0.0043(8) -0.0023(7)
    O3w 0.0277(8) 0.0503(10) 0.0339(10) -0.0067(7) 0.0073(8) 0.0004(8)
    O4w 0.0468(12) 0.0806(16) 0.0972(19) -0.0116(12) -0.0149(12) 0.0407(15)
    O5w 0.0492(12) 0.0439(10) 0.0510(12) 0.0107(9) 0.0022(10) 0.0044(9)
    O6w 0.0340(9) 0.0325(8) 0.0620(12) 0.0006(7) 0.0077(9) 0.0046(8)
    N1 0.0275(10) 0.0246(9) 0.0289(10) -0.0008(7) 0.0050(8) 0.0054(8)
    N2 0.0292(9) 0.0276(9) 0.0351(10) 0.0039(7) 0.0040(8) 0.0003(7)
    N3 0.0255(9) 0.0250(8) 0.0339(10) 0.0011(7) 0.0026(8) -0.0019(7)
    C1 0.0277(10) 0.0246(10) 0.0220(10) -0.0023(8) 0.0035(8) 0.0005(8)
    C2 0.0298(11) 0.0225(9) 0.0272(12) 0.0005(8) 0.0020(9) 0.0038(8)
    C3 0.0247(11) 0.0233(9) 0.0291(12) 0.0007(8) 0.0023(9) 0.0010(8)
    C4 0.0255(10) 0.0250(9) 0.0297(11) -0.0002(8) 0.0062(9) 0.0047(8)
    C5 0.0254(10) 0.0220(9) 0.0273(11) 0.0002(7) 0.0036(9) 0.0016(8)
    C6 0.0251(10) 0.0251(10) 0.0294(12) 0.0047(8) 0.0069(9) 0.0023(8)
    C7 0.0251(11) 0.0248(10) 0.0400(13) 0.0003(8) 0.0013(10) 0.0046(9)
    C8 0.0274(11) 0.0218(9) 0.0293(12) 0.0009(8) 0.0052(9) 0.0020(8)
    C9 0.0379(13) 0.0374(12) 0.0502(16) 0.0104(10) 0.0054(11) 0.0036(11)
    C10 0.0548(16) 0.0411(13) 0.0532(17) 0.0242(12) 0.0026(13) 0.0047(12)
    C11 0.0728(19) 0.0283(12) 0.0472(16) 0.0087(12) -0.0040(14) 0.0060(11)
    C12 0.0558(15) 0.0263(11) 0.0416(15) -0.0030(10) -0.0001(12) 0.0076(10)
    C13 0.0370(12) 0.0245(10) 0.0287(12) -0.0019(9) 0.0005(10) -0.0008(9)
    C14 0.070(2) 0.0360(13) 0.070(2) -0.0163(13) 0.0022(16) 0.0167(13)
    C15 0.0546(17) 0.0536(16) 0.074(2) -0.0244(14) 0.0083(15) 0.0153(15)
    C16 0.0361(13) 0.0468(14) 0.0511(16) -0.0122(11) 0.0034(12) 0.0046(12)
    C17 0.0296(11) 0.0293(10) 0.0336(12) -0.0043(9) 0.0023(9) -0.0005(9)
    C18 0.0264(13) 0.0691(18) 0.074(2) -0.0113(12) 0.0101(13) 0.0005(15)
    C19 0.0266(13) 0.0561(16) 0.072(2) 0.0056(11) 0.0036(13) -0.0040(14)
    C20 0.0308(12) 0.0355(11) 0.0457(14) 0.0054(9) 0.0000(11) -0.0018(10)
loop_
    _geom_bond_atom_site_label_1
    _geom_bond_atom_site_label_2
    _geom_bond_site_symmetry_2
    _geom_bond_distance
    _geom_bond_publ_flag
    Ni1 O1w . 2.0408(16) y
    Ni1 N2 . 2.0800(16) y
    Ni1 O2w . 2.0797(14) y
    Ni1 N3 . 2.0883(16) y
    Ni1 O3w . 2.0965(15) y
    Ni1 N1 . 2.1409(18) y
    O1 C7 . 1.250(2) ?
    O2 C7 . 1.244(2) ?
    O3 C8 . 1.250(2) ?
    O4 C8 . 1.259(2) ?
    O1w H1w1 . 0.840(10)
                       ?
    O1w H1w2 . 0.840(10)
                       ?
    O2w H2w1 . 0.850(10)
                       ?
    O2w H2w2 . 0.850(10)
                       ?
    O3w H3w1 . 0.840(10)
                       ?
    O3w H3w2 . 0.850(10)
                       ?
    O4w H4w1 . 0.850(10)
                       ?
    O4w H4w2 . 0.850(10)
                       ?
    O5w H5w1 . 0.850(10)
                       ?
    O5w H5w2 . 0.840(10)
                       ?
    O6w H6w1 . 0.850(10)
                       ?
    O6w H6w2 . 0.850(10)
                       ?
    N1 C1 . 1.431(2) ?
    N1 H1 . 0.850(10)
                    ?
    N1 H2 . 0.850(10)
                    ?
    N2 C9 . 1.327(3) ?
    N2 C13 . 1.359(3) ?
    N3 C20 . 1.329(2) ?
    N3 C17 . 1.358(2) ?
    C1 C6 . 1.390(3) ?
    C1 C2 . 1.388(3) ?
    C2 C3 . 1.391(3) ?
    C2 H2A . 0.9300 ?
    C3 C4 . 1.392(3) ?
    C3 C7 . 1.516(3) ?
    C4 C5 . 1.391(3) ?
    C4 H4 . 0.9300 ?
    C5 C6 . 1.395(3) ?
    C5 C8 . 1.507(3) ?
    C6 H6 . 0.9300 ?
    C9 C10 . 1.395(3) ?
    C9 H9 . 0.9300 ?
    C10 C11 . 1.357(3) ?
    C10 H10 . 0.9300 ?
    C11 C12 . 1.406(3) ?
    C11 H11 . 0.9300 ?
    C12 C13 . 1.409(3) ?
    C12 C14 . 1.431(3) ?
    C13 C17 . 1.437(3) ?
    C14 C15 . 1.346(4) ?
    C14 H14 . 0.9300 ?
    C15 C16 . 1.441(3) ?
    C15 H15 . 0.9300 ?
    C16 C17 . 1.401(3) ?
    C16 C18 . 1.410(3) ?
    C18 C19 . 1.364(4) ?
    C18 H18 . 0.9300 ?
    C19 C20 . 1.392(3) ?
    C19 H19 . 0.9300 ?
    C20 H20 . 0.9300 ?
loop_
    _geom_angle_atom_site_label_1
    _geom_angle_atom_site_label_2
    _geom_angle_atom_site_label_3
    _geom_angle_site_symmetry_1
    _geom_angle_site_symmetry_3
    _geom_angle
    _geom_angle_publ_flag
    O1w Ni1 N2 . . 94.30(7) ?
    O1w Ni1 O2w . . 83.56(6) ?
    N2 Ni1 O2w . . 173.68(7) ?
    O1w Ni1 N3 . . 92.38(7) ?
    N2 Ni1 N3 . . 79.60(6) ?
    O2w Ni1 N3 . . 94.52(6) ?
    O1w Ni1 O3w . . 88.05(7) ?
    N2 Ni1 O3w . . 91.45(6) ?
    O2w Ni1 O3w . . 94.41(6) ?
    N3 Ni1 O3w . . 171.05(6) ?
    O1w Ni1 N1 . . 170.49(6) ?
    N2 Ni1 N1 . . 93.87(7) ?
    O2w Ni1 N1 . . 88.81(6) ?
    N3 Ni1 N1 . . 93.88(7) ?
    O3w Ni1 N1 . . 86.89(7) ?
    Ni1 O1w H1w1 . . 118.7(18) ?
    Ni1 O1w H1w2 . . 131.3(16) ?
    H1w1 O1w H1w2 . . 102(2) ?
    Ni1 O2w H2w1 . . 107.6(18) ?
    Ni1 O2w H2w2 . . 111.2(19) ?
    H2w1 O2w H2w2 . . 113(3) ?
    Ni1 O3w H3w1 . . 119(2) ?
    Ni1 O3w H3w2 . . 123.6(19) ?
    H3w1 O3w H3w2 . . 104(3) ?
    H4w1 O4w H4w2 . . 104(3) ?
    H5w1 O5w H5w2 . . 104(3) ?
    H6w1 O6w H6w2 . . 113(3) ?
    C1 N1 Ni1 . . 117.36(13) ?
    C1 N1 H1 . . 111.8(16) ?
    Ni1 N1 H1 . . 104.8(16) ?
    C1 N1 H2 . . 109.2(16) ?
    Ni1 N1 H2 . . 105.4(16) ?
    H1 N1 H2 . . 108(2) ?
    C9 N2 C13 . . 117.89(18) ?
    C9 N2 Ni1 . . 128.95(15) ?
    C13 N2 Ni1 . . 113.14(13) ?
    C20 N3 C17 . . 117.96(18) ?
    C20 N3 Ni1 . . 128.87(14) ?
    C17 N3 Ni1 . . 113.03(13) ?
    C6 C1 C2 . . 119.71(18) ?
    C6 C1 N1 . . 120.00(17) ?
    C2 C1 N1 . . 120.20(17) ?
    C1 C2 C3 . . 120.88(18) ?
    C1 C2 H2A . . 119.6 ?
    C3 C2 H2A . . 119.6 ?
    C4 C3 C2 . . 118.95(18) ?
    C4 C3 C7 . . 121.31(18) ?
    C2 C3 C7 . . 119.74(17) ?
    C3 C4 C5 . . 120.86(18) ?
    C3 C4 H4 . . 119.6 ?
    C5 C4 H4 . . 119.6 ?
    C4 C5 C6 . . 119.46(17) ?
    C4 C5 C8 . . 120.15(17) ?
    C6 C5 C8 . . 120.39(17) ?
    C1 C6 C5 . . 120.14(18) ?
    C1 C6 H6 . . 119.9 ?
    C5 C6 H6 . . 119.9 ?
    O2 C7 O1 . . 123.19(19) ?
    O2 C7 C3 . . 118.99(17) ?
    O1 C7 C3 . . 117.82(19) ?
    O3 C8 O4 . . 122.37(18) ?
    O3 C8 C5 . . 118.53(17) ?
    O4 C8 C5 . . 119.09(17) ?
    N2 C9 C10 . . 122.8(2) ?
    N2 C9 H9 . . 118.6 ?
    C10 C9 H9 . . 118.6 ?
    C11 C10 C9 . . 119.5(2) ?
    C11 C10 H10 . . 120.3 ?
    C9 C10 H10 . . 120.3 ?
    C10 C11 C12 . . 120.1(2) ?
    C10 C11 H11 . . 120.0 ?
    C12 C11 H11 . . 120.0 ?
    C11 C12 C13 . . 116.6(2) ?
    C11 C12 C14 . . 124.4(2) ?
    C13 C12 C14 . . 118.9(2) ?
    N2 C13 C12 . . 123.1(2) ?
    N2 C13 C17 . . 117.12(17) ?
    C12 C13 C17 . . 119.8(2) ?
    C15 C14 C12 . . 121.3(2) ?
    C15 C14 H14 . . 119.3 ?
    C12 C14 H14 . . 119.3 ?
    C14 C15 C16 . . 121.1(2) ?
    C14 C15 H15 . . 119.5 ?
    C16 C15 H15 . . 119.5 ?
    C17 C16 C18 . . 116.6(2) ?
    C17 C16 C15 . . 119.0(2) ?
    C18 C16 C15 . . 124.4(2) ?
    N3 C17 C16 . . 123.43(19) ?
    N3 C17 C13 . . 116.75(18) ?
    C16 C17 C13 . . 119.82(19) ?
    C19 C18 C16 . . 119.7(2) ?
    C19 C18 H18 . . 120.1 ?
    C16 C18 H18 . . 120.1 ?
    C18 C19 C20 . . 119.7(2) ?
    C18 C19 H19 . . 120.1 ?
    C20 C19 H19 . . 120.1 ?
    N3 C20 C19 . . 122.5(2) ?
    N3 C20 H20 . . 118.7 ?
    C19 C20 H20 . . 118.7 ?
loop_
    _geom_torsion_atom_site_label_1
    _geom_torsion_atom_site_label_2
    _geom_torsion_atom_site_label_3
    _geom_torsion_atom_site_label_4
    _geom_torsion_site_symmetry_1
    _geom_torsion_site_symmetry_2
    _geom_torsion_site_symmetry_3
    _geom_torsion_site_symmetry_4
    _geom_torsion
    _geom_torsion_publ_flag
    N2 Ni1 N1 C1 . . . . 63.44(14) ?
    O2w Ni1 N1 C1 . . . . -110.83(14) ?
    N3 Ni1 N1 C1 . . . . -16.38(14) ?
    O3w Ni1 N1 C1 . . . . 154.68(14) ?
    O1w Ni1 N2 C9 . . . . -85.7(2) ?
    N3 Ni1 N2 C9 . . . . -177.4(2) ?
    O3w Ni1 N2 C9 . . . . 2.4(2) ?
    N1 Ni1 N2 C9 . . . . 89.4(2) ?
    O1w Ni1 N2 C13 . . . . 95.80(15) ?
    N3 Ni1 N2 C13 . . . . 4.16(14) ?
    O3w Ni1 N2 C13 . . . . -176.05(15) ?
    N1 Ni1 N2 C13 . . . . -89.08(15) ?
    O1w Ni1 N3 C20 . . . . 85.17(19) ?
    N2 Ni1 N3 C20 . . . . 179.1(2) ?
    O2w Ni1 N3 C20 . . . . 1.45(19) ?
    N1 Ni1 N3 C20 . . . . -87.66(19) ?
    O1w Ni1 N3 C17 . . . . -99.33(15) ?
    N2 Ni1 N3 C17 . . . . -5.39(14) ?
    O2w Ni1 N3 C17 . . . . 176.95(15) ?
    N1 Ni1 N3 C17 . . . . 87.83(15) ?
    Ni1 N1 C1 C6 . . . . -93.21(19) ?
    Ni1 N1 C1 C2 . . . . 83.2(2) ?
    C6 C1 C2 C3 . . . . -0.1(3) ?
    N1 C1 C2 C3 . . . . -176.57(17) ?
    C1 C2 C3 C4 . . . . -0.1(3) ?
    C1 C2 C3 C7 . . . . 179.01(18) ?
    C2 C3 C4 C5 . . . . -0.1(3) ?
    C7 C3 C4 C5 . . . . -179.23(18) ?
    C3 C4 C5 C6 . . . . 0.6(3) ?
    C3 C4 C5 C8 . . . . -179.89(18) ?
    C2 C1 C6 C5 . . . . 0.5(3) ?
    N1 C1 C6 C5 . . . . 177.01(17) ?
    C4 C5 C6 C1 . . . . -0.8(3) ?
    C8 C5 C6 C1 . . . . 179.70(18) ?
    C4 C3 C7 O2 . . . . 1.1(3) ?
    C2 C3 C7 O2 . . . . -177.98(19) ?
    C4 C3 C7 O1 . . . . -179.3(2) ?
    C2 C3 C7 O1 . . . . 1.7(3) ?
    C4 C5 C8 O3 . . . . -2.2(3) ?
    C6 C5 C8 O3 . . . . 177.34(18) ?
    C4 C5 C8 O4 . . . . 176.82(19) ?
    C6 C5 C8 O4 . . . . -3.6(3) ?
    C13 N2 C9 C10 . . . . -0.6(3) ?
    Ni1 N2 C9 C10 . . . . -179.05(18) ?
    N2 C9 C10 C11 . . . . 1.0(4) ?
    C9 C10 C11 C12 . . . . 0.5(4) ?
    C10 C11 C12 C13 . . . . -2.2(4) ?
    C10 C11 C12 C14 . . . . 178.1(2) ?
    C9 N2 C13 C12 . . . . -1.2(3) ?
    Ni1 N2 C13 C12 . . . . 177.41(17) ?
    C9 N2 C13 C17 . . . . 178.95(19) ?
    Ni1 N2 C13 C17 . . . . -2.4(2) ?
    C11 C12 C13 N2 . . . . 2.6(3) ?
    C14 C12 C13 N2 . . . . -177.6(2) ?
    C11 C12 C13 C17 . . . . -177.6(2) ?
    C14 C12 C13 C17 . . . . 2.2(3) ?
    C11 C12 C14 C15 . . . . 179.4(3) ?
    C13 C12 C14 C15 . . . . -0.3(4) ?
    C12 C14 C15 C16 . . . . -1.8(5) ?
    C14 C15 C16 C17 . . . . 2.0(4) ?
    C14 C15 C16 C18 . . . . -177.9(3) ?
    C20 N3 C17 C16 . . . . 1.7(3) ?
    Ni1 N3 C17 C16 . . . . -174.38(18) ?
    C20 N3 C17 C13 . . . . -178.14(19) ?
    Ni1 N3 C17 C13 . . . . 5.8(2) ?
    C18 C16 C17 N3 . . . . 0.0(4) ?
    C15 C16 C17 N3 . . . . -179.9(2) ?
    C18 C16 C17 C13 . . . . 179.8(2) ?
    C15 C16 C17 C13 . . . . -0.1(4) ?
    N2 C13 C17 N3 . . . . -2.3(3) ?
    C12 C13 C17 N3 . . . . 177.8(2) ?
    N2 C13 C17 C16 . . . . 177.8(2) ?
    C12 C13 C17 C16 . . . . -2.0(3) ?
    C17 C16 C18 C19 . . . . -1.9(4) ?
    C15 C16 C18 C19 . . . . 178.0(3) ?
    C16 C18 C19 C20 . . . . 2.0(4) ?
    C17 N3 C20 C19 . . . . -1.5(3) ?
    Ni1 N3 C20 C19 . . . . 173.77(18) ?
    C18 C19 C20 N3 . . . . -0.3(4) ?
loop_
    _geom_hbond_atom_site_label_D
    _geom_hbond_atom_site_label_H
    _geom_hbond_atom_site_label_A
    _geom_hbond_site_symmetry_A
    _geom_hbond_distance_DH
    _geom_hbond_distance_HA
    _geom_hbond_distance_DA
    _geom_hbond_angle_DHA
    _geom_hbond_publ_flag
    O1w H1w1 O6w 3_766 0.840(10)
                               1.910(10)
                                       2.747(2) 177(3) yes
    O1w H1w2 O2 4_576 0.840(10)
                              1.820(10)
                                      2.654(2) 180(2) yes
    O2w H2w1 O5w 3_766 0.850(10)
                               1.940(10)
                                       2.781(2) 173(3) yes
    O2w H2w2 O4 2_645 0.850(10)
                              1.980(10)
                                      2.832(2) 178(3) yes
    O3w H3w1 O5w 1_455 0.840(10)
                               2.16(2) 2.914(3) 148(3) yes
    O3w H3w2 O3 4_576 0.850(10)
                              1.880(10)
                                      2.721(2) 173(3) yes
    O4w H4w1 O6w 2_655 0.850(10)
                               1.970(10)
                                       2.817(3) 171(3) yes
    O4w H4w2 O2 1_455 0.850(10)
                              2.16(2) 2.915(3) 149(3) yes
    O5w H5w1 O1 . 0.850(10)
                          1.900(10)
                                  2.726(3) 163(3) yes
    O5w H5w2 O3 2_745 0.840(10)
                              1.910(10)
                                      2.716(2) 159(3) yes
    O6w H6w1 O1 . 0.850(10)
                          1.830(10)
                                  2.678(2) 177(3) yes
    O6w H6w2 O4 2_645 0.850(10)
                              1.950(10)
                                      2.791(2) 176(3) yes
    N1 H1 O4w . 0.850(10)
                        2.080(10)
                                2.928(3) 173(2) yes
    N1 H2 O4 2_645 0.850(10)
                           2.300(10)
                                   3.116(2) 162(2) yes
