# Supplementary material for: (5-Amino­isophthalato-κN)triaqua­(1,10-phenanthroline-κ2 N,N′)nickel(II) trihydrate
Source: Acta Crystallogr Sect E Struct Rep Online. 2011 Mar 15;67(Pt 4):m444–5. doi: 10.1107/S1600536811008919 (PMC3099854; doi:10.1107/S1600536811008919)
Supplement: Supplementary file 2 [file e-67-0m444-Isup2.hkl]

# 
# h,k,l, Fc-squared, Fo-squared, sigma(Fo-squared) and status flag 
# 
data_I
_shelx_title '  P21/n' 
_shelx_refln_list_code          4 
_shelx_F_calc_maximum      240.60 
_exptl_crystal_F_000      1096.00 
_reflns_d_resolution_high  0.7697 
 
loop_ 
 _symmetry_equiv_pos_as_xyz 
 'x, y, z' 
 '-x+1/2, y+1/2, -z+1/2' 
 '-x, -y, -z' 
 'x-1/2, -y-1/2, z-1/2' 
 
_cell_length_a    10.1039 
_cell_length_b    13.9448 
_cell_length_c    16.4237 
_cell_angle_alpha  90.000 
_cell_angle_beta   95.522 
_cell_angle_gamma  90.000 
 
_shelx_F_squared_multiplier     1.000 
 
loop_ 
 _refln_index_h 
 _refln_index_k 
 _refln_index_l 
 _refln_F_squared_calc 
 _refln_F_squared_meas 
 _refln_F_squared_sigma 
 _refln_observed_status 
   2   0   0    18713.80    17009.84     80.71 o 
   4   0   0    20865.19    19570.18    385.58 o 
   6   0   0     5354.73     4942.01    108.02 o 
   8   0   0       32.40       40.80     19.06 o 
  10   0   0     2022.32     2182.63     86.73 o 
  12   0   0      206.37      304.15     71.21 o 
   1   1   0      221.44      203.45     23.24 o 
   2   1   0      201.12      210.56      8.84 o 
   3   1   0      488.28      485.22     13.87 o 
   4   1   0     3599.35     3459.52     56.58 o 
   5   1   0     1375.35     1304.90     25.81 o 
   6   1   0      262.15      269.65     15.66 o 
   7   1   0       68.01       80.05     12.98 o 
   8   1   0      424.89      452.30     23.09 o 
   9   1   0      835.60      801.61     33.90 o 
  10   1   0      272.79      272.93     35.17 o 
  11   1   0        0.37      -10.20     24.79 o 
  12   1   0       15.31       32.55     37.18 o 
  13   1   0        1.94       -1.46     40.10 o 
   0   2   0    12514.03    12809.33    538.82 o 
   1   2   0       13.10       10.83      3.54 o 
   2   2   0     1070.63      976.47     43.76 o 
   3   2   0     5588.38     5116.67    143.20 o 
   4   2   0    17413.96    16821.49    199.40 o 
   5   2   0    10052.30     9957.42    174.16 o 
   6   2   0     2884.91     2562.83     38.42 o 
   7   2   0      652.57      668.74     24.57 o 
   8   2   0      569.96      588.94     25.60 o 
   9   2   0      254.75      261.14     26.70 o 
  10   2   0      785.98      792.10     50.09 o 
  11   2   0       69.53       65.90     29.16 o 
  12   2   0       86.39       77.71     42.00 o 
   1   3   0      454.36      467.12     14.76 o 
   2   3   0      459.80      396.13     77.90 o 
   3   3   0     1043.34     1000.36     45.94 o 
   4   3   0     1196.24     1238.23     28.74 o 
   5   3   0       62.07       48.27      8.98 o 
   6   3   0      151.65      173.82     14.14 o 
   7   3   0      182.67      152.14     15.52 o 
   8   3   0       67.66       60.18     15.87 o 
   9   3   0       11.40        5.21     17.04 o 
  10   3   0      349.97      360.92     39.58 o 
  11   3   0      115.52      102.47     31.41 o 
  12   3   0      179.87      231.96     40.60 o 
   0   4   0      452.71      448.71     18.85 o 
   1   4   0    17243.39    18160.34    439.73 o 
   2   4   0      258.23      258.02     10.71 o 
   3   4   0     6902.61     6360.82    374.64 o 
   4   4   0      198.61      205.82     11.93 o 
   5   4   0     1670.07     1453.02     31.54 o 
   6   4   0       48.08       41.09      9.18 o 
   7   4   0     3293.11     3226.33     69.74 o 
   8   4   0       28.36       20.73     14.85 o 
   9   4   0     1009.41     1045.80     52.99 o 
  10   4   0      136.98      145.44     31.33 o 
  11   4   0      728.04      767.82     54.55 o 
  12   4   0        2.33       -2.43     29.95 o 
   1   5   0     1814.35     1746.02    123.96 o 
   2   5   0     2707.29     2984.97     56.18 o 
   3   5   0      315.83      318.03     16.75 o 
   4   5   0       34.25       28.29      8.21 o 
   5   5   0       19.01       33.98     10.03 o 
   6   5   0     2263.94     2459.60     68.15 o 
   7   5   0        5.71        9.17      7.77 o 
   8   5   0      503.22      484.84     28.09 o 
   9   5   0      142.51      138.01     24.67 o 
  10   5   0      808.11      840.03     55.01 o 
  11   5   0      657.14      719.93     54.96 o 
  12   5   0      134.51      114.71     36.97 o 
   0   6   0    16273.90    17406.39    682.45 o 
   1   6   0     4954.84     3532.23    936.18 o 
   2   6   0     3690.41     3743.89     68.43 o 
   3   6   0    10545.13    10681.62    203.16 o 
   4   6   0     4204.52     3172.63    612.01 o 
   5   6   0     2782.68     2797.85     84.85 o 
   6   6   0      369.24      385.07     23.81 o 
   7   6   0     1492.61     1423.94     41.09 o 
   8   6   0      414.41      346.46     96.39 o 
   9   6   0      133.98      129.92     24.86 o 
  10   6   0      409.90      398.72     42.60 o 
  11   6   0      100.73      110.66     34.58 o 
  12   6   0       13.78       -3.46     37.97 o 
   1   7   0      167.88      186.79     12.37 o 
   2   7   0      826.31      879.45     21.84 o 
   3   7   0      275.87      309.36     15.00 o 
   4   7   0     1319.13     1319.42     66.91 o 
   5   7   0      479.46      415.76     39.13 o 
   6   7   0     1651.56     1629.66     45.82 o 
   7   7   0        3.58       -3.26     15.61 o 
   8   7   0       14.23        7.96     16.16 o 
   9   7   0      304.28      168.51     57.43 o 
  10   7   0       10.53       13.05     27.03 o 
  11   7   0        0.12      -16.57     27.17 o 
  12   7   0       48.61       40.53     41.65 o 
   0   8   0     1788.37     1734.08     50.04 o 
   1   8   0      380.13      395.94     18.17 o 
   2   8   0     8454.12     8354.32    145.98 o 
   3   8   0       34.57       26.82     12.65 o 
   4   8   0     4648.25     4524.96     91.25 o 
   5   8   0      172.32      135.79     28.01 o 
   6   8   0     2629.02     2628.69     55.27 o 
   7   8   0        4.11        6.92     15.52 o 
   8   8   0      815.28      829.88     44.12 o 
   9   8   0      116.95       83.33     25.04 o 
  10   8   0      619.05      653.18     52.59 o 
  11   8   0        4.48       17.62     29.93 o 
   1   9   0      208.47      232.02     16.02 o 
   2   9   0        0.11      -12.04      8.51 o 
   3   9   0      458.04      445.68     25.12 o 
   4   9   0     1395.89     1393.40     49.32 o 
   5   9   0      872.14      875.33     35.08 o 
   6   9   0      218.69      170.29     30.71 o 
   7   9   0        2.02       -4.35     15.78 o 
   8   9   0        2.95        3.93     23.38 o 
   9   9   0        0.33       13.26     23.39 o 
  10   9   0      140.06      171.53     37.43 o 
  11   9   0       32.78       56.69     44.71 o 
   0  10   0      500.26      541.29     34.00 o 
   1  10   0     2623.63     2688.05     44.51 o 
   2  10   0      868.39      851.67     32.54 o 
   3  10   0     1896.04     1863.31     47.05 o 
   4  10   0        5.36       13.66     14.62 o 
   5  10   0      919.53      926.77     37.17 o 
   6  10   0      260.62      212.44     38.06 o 
   7  10   0      605.99      596.30     35.32 o 
   8  10   0      414.39      411.79     37.73 o 
   9  10   0      588.37      549.17     42.98 o 
  10  10   0      491.23      500.34     80.18 o 
   1  11   0      279.08      278.51     22.54 o 
   2  11   0      105.38       48.02     31.79 o 
   3  11   0       75.97       65.88     17.26 o 
   4  11   0      231.03      247.34     24.16 o 
   5  11   0       15.10       26.67     17.09 o 
   6  11   0      196.76      178.03     24.54 o 
   7  11   0      137.25      127.67     22.99 o 
   8  11   0       24.41       15.09     23.99 o 
   9  11   0        9.92        8.95     25.10 o 
  10  11   0       25.70       80.75     44.81 o 
   0  12   0      303.62      290.29     39.79 o 
   1  12   0     1070.76     1142.01     39.75 o 
   2  12   0      198.55      207.17     22.34 o 
   3  12   0     5240.69     5155.60     98.20 o 
   4  12   0     1020.98      990.43     41.45 o 
   5  12   0     2543.95     2517.03     68.81 o 
   6  12   0      117.00      114.96     23.52 o 
   7  12   0     1078.53      806.57    210.66 o 
   8  12   0       75.25      102.62     29.19 o 
   9  12   0      448.21      381.46     48.50 o 
   1  13   0        5.34        5.87     15.78 o 
   2  13   0       32.38       25.55     16.77 o 
   3  13   0       35.35       49.74     19.22 o 
   4  13   0      154.76      147.66     23.17 o 
   5  13   0      189.03      181.15     25.64 o 
   6  13   0        5.58        6.93     19.43 o 
   7  13   0        3.04      -18.34     19.22 o 
   8  13   0       20.03       16.06     27.26 o 
   9  13   0        4.12      -11.56     31.40 o 
   0  14   0     2269.72     2179.99    219.12 o 
   1  14   0      984.20      979.66     57.26 o 
   2  14   0      465.92      468.77     32.69 o 
   3  14   0      566.73      577.91     36.37 o 
   4  14   0      367.58      406.15     32.52 o 
   5  14   0      679.58      636.32     39.66 o 
   6  14   0       50.40       33.36     22.99 o 
   7  14   0      520.72      505.11     44.53 o 
   8  14   0      199.43      203.23     37.53 o 
   1  15   0       63.00       71.54     25.54 o 
   2  15   0        4.24       -9.46     20.83 o 
   3  15   0       36.20        8.37     14.60 o 
   4  15   0       14.03        0.33     20.14 o 
   5  15   0      111.61       91.68     25.20 o 
   6  15   0      134.51       89.17     27.41 o 
   7  15   0        7.11       -4.77     27.34 o 
   0  16   0      622.49      557.91     67.53 o 
   1  16   0        5.08       14.41     24.15 o 
   2  16   0      473.30      433.89     40.48 o 
   3  16   0        0.75       -6.54     23.43 o 
   4  16   0      798.43      754.98     45.32 o 
   5  16   0        1.52      -21.62     21.83 o 
   6  16   0      427.48      456.25     39.73 o 
   1  17   0      154.01      171.31     35.05 o 
   2  17   0        2.57        0.02     26.42 o 
   3  17   0        6.57      -13.91     25.41 o 
   4  17   0       41.62       33.31     28.87 o 
   0  18   0      288.24      283.15     58.94 o 
   1  18   0      104.96       55.09     30.48 o 
 -13   0   1       71.50       97.51     61.54 o 
 -11   0   1      348.47      414.51     76.96 o 
  -9   0   1     4133.45     4156.22    144.61 o 
  -7   0   1      791.93      836.94     36.49 o 
  -5   0   1     1865.24     1837.60     41.20 o 
  -3   0   1     1914.57     1824.64     33.83 o 
  -1   0   1    10004.12     8129.95    420.01 o 
   1   0   1     3608.35     3494.83    167.39 o 
   3   0   1     3928.28     3919.74    146.14 o 
   5   0   1      141.52      129.15     15.93 o 
   7   0   1      235.04      233.90     24.21 o 
   9   0   1      930.28      939.95     46.43 o 
  11   0   1       65.68       61.05     51.75 o 
 -13   1   1        4.04       11.83     42.11 o 
 -12   1   1       40.90       41.64     41.90 o 
 -11   1   1      457.96      527.80     46.65 o 
 -10   1   1      364.31      398.64     39.35 o 
  -9   1   1     1848.77     1779.25     53.73 o 
  -8   1   1       96.94       93.20     15.01 o 
  -7   1   1     4562.56     4267.51     51.93 o 
  -6   1   1      755.05      731.27     22.62 o 
  -5   1   1    10079.23     9190.69    174.73 o 
  -4   1   1     5509.26     5041.82     74.89 o 
  -3   1   1     4678.12     4149.41     86.04 o 
  -2   1   1     7573.29     7040.28    249.62 o 
  -1   1   1     5486.98     5317.84    174.41 o 
   0   1   1     3385.94     2044.61   1070.39 o 
   1   1   1    39691.83    31355.40   2813.58 o 
   2   1   1     1139.99     1034.38     36.81 o 
   3   1   1    19272.73    15454.16   2161.56 o 
   4   1   1      718.07      598.37     99.47 o 
   5   1   1    13246.53    12900.46    248.86 o 
   6   1   1      255.81      267.22     15.81 o 
   7   1   1     1296.99     1271.03     31.32 o 
   8   1   1     2137.73     2137.49     42.29 o 
   9   1   1     1152.76     1213.87     35.94 o 
  10   1   1      137.50      111.79     28.51 o 
  11   1   1       60.10       72.05     36.53 o 
  12   1   1        2.10       -6.25     35.38 o 
 -13   2   1       87.37       95.63     47.38 o 
 -12   2   1       70.90       94.13     35.01 o 
 -11   2   1      142.27      143.22     32.62 o 
 -10   2   1      259.87      306.28     37.51 o 
  -9   2   1        6.62      -11.51     20.31 o 
  -8   2   1      643.26      628.52     26.21 o 
  -7   2   1       25.31       33.28     11.78 o 
  -6   2   1      353.94      371.86     17.98 o 
  -5   2   1     4846.83     4809.49     79.02 o 
  -4   2   1        0.14       -2.07      6.14 o 
  -3   2   1      502.61      490.48     15.44 o 
  -2   2   1     6566.79     6704.46    182.54 o 
  -1   2   1     1812.57     1895.26     44.10 o 
   0   2   1     1067.81      621.17    237.38 o 
   1   2   1       51.24       61.15      5.51 o 
   2   2   1      145.76      163.09      9.02 o 
   3   2   1       44.58       42.62      5.99 o 
   4   2   1     1075.82     1106.66     82.42 o 
   5   2   1      127.27      140.86     16.81 o 
   6   2   1      536.07      493.44     49.99 o 
   7   2   1      184.61      203.11     16.04 o 
   8   2   1        3.36        5.96     12.37 o 
   9   2   1     1481.49     1472.13     43.83 o 
  10   2   1       90.34      134.97     29.88 o 
  11   2   1      212.86      247.05     36.75 o 
  12   2   1       35.95       84.01     41.34 o 
 -12   3   1      508.04      579.80     51.77 o 
 -11   3   1      176.92      203.03     36.88 o 
 -10   3   1     3742.53     3812.36     97.70 o 
  -9   3   1       19.99       37.58     23.84 o 
  -8   3   1     1226.01     1266.31     38.19 o 
  -7   3   1     1317.86     1212.07     30.83 o 
  -6   3   1     4398.03     3961.68     78.32 o 
  -5   3   1      900.88      914.46     23.04 o 
  -4   3   1    11372.20    10573.26    446.03 o 
  -3   3   1     1513.88     1437.66     46.51 o 
  -2   3   1     2547.51     2414.61     37.32 o 
  -1   3   1     1671.76     1614.23    247.74 o 
   0   3   1    20475.28    20385.09    880.59 o 
   1   3   1      485.44      557.72     16.42 o 
   2   3   1       16.65       18.38      6.79 o 
   3   3   1      314.80      333.24     11.86 o 
   4   3   1     4422.98     3439.97    552.73 o 
   5   3   1     7254.86     7693.55    167.28 o 
   6   3   1     2044.39     2006.24     49.97 o 
   7   3   1      661.05      589.51     58.42 o 
   8   3   1     1076.08     1059.23     36.74 o 
   9   3   1      882.29      941.74     37.78 o 
  10   3   1      245.74      309.04     37.22 o 
  11   3   1      654.73      638.11     50.35 o 
  12   3   1      114.32      134.54     43.99 o 
 -12   4   1       11.42       18.51     31.54 o 
 -11   4   1       85.32       98.36     32.73 o 
 -10   4   1      238.78      306.21     37.81 o 
  -9   4   1      610.89      547.39     44.62 o 
  -8   4   1        9.63       25.32     17.23 o 
  -7   4   1      382.62      364.03     20.28 o 
  -6   4   1      132.12      136.66     13.69 o 
  -5   4   1     1793.58     1851.75     72.62 o 
  -4   4   1     8225.70     8783.52    293.93 o 
  -3   4   1     1089.28     1163.41     29.66 o 
  -2   4   1     3337.47     3429.66     92.56 o 
  -1   4   1       29.28       24.29      5.95 o 
   0   4   1     2323.48     2657.37     59.86 o 
   1   4   1     1984.69     2031.62     38.97 o 
   2   4   1      917.93      980.89     25.67 o 
   3   4   1       49.17       70.91     10.01 o 
   4   4   1       27.66       19.63      6.62 o 
   5   4   1       66.84       74.34     10.25 o 
   6   4   1     2143.30     2117.05     48.40 o 
   7   4   1      345.63      295.55     25.49 o 
   8   4   1       15.62       15.46     11.80 o 
   9   4   1      458.33      475.46     33.88 o 
  10   4   1        7.85      -16.10     22.93 o 
  11   4   1      118.26      136.31     32.89 o 
  12   4   1      162.92      205.11     48.18 o 
 -12   5   1      514.90      587.61     59.06 o 
 -11   5   1       23.65       -1.42     27.90 o 
 -10   5   1     1720.08     1699.80     71.49 o 
  -9   5   1      344.17      351.70     31.41 o 
  -8   5   1     2487.19     2375.86     60.21 o 
  -7   5   1       70.12       62.62     15.80 o 
  -6   5   1     1527.90     1508.28     47.34 o 
  -5   5   1     2272.53     2248.96     81.86 o 
  -4   5   1     3299.70     2791.81     89.97 o 
  -3   5   1      716.79      763.93     24.30 o 
  -2   5   1     3262.36     3409.75     95.70 o 
  -1   5   1     6121.29     6623.01    182.08 o 
   0   5   1     6376.97     6507.57    127.65 o 
   1   5   1     5566.48     6136.90    156.85 o 
   2   5   1    11515.42    11594.00    246.21 o 
   3   5   1      612.63      603.87     21.68 o 
   4   5   1     2886.04     2761.78     43.56 o 
   5   5   1      610.71      392.75    120.00 o 
   6   5   1     3282.80     3325.42     57.44 o 
   7   5   1      394.14      389.49     24.85 o 
   8   5   1     1327.43     1116.83     66.78 o 
   9   5   1      457.16      435.35     32.18 o 
  10   5   1      831.25      935.31     47.87 o 
  11   5   1        6.64       16.04     28.61 o 
  12   5   1       86.89      150.98     47.53 o 
 -12   6   1        3.50        5.20     32.66 o 
 -11   6   1      275.14      276.34     42.71 o 
 -10   6   1       23.07       26.16     28.25 o 
  -9   6   1      877.26      801.96     43.02 o 
  -8   6   1       40.68       29.76     19.11 o 
  -7   6   1      313.92      343.90     29.30 o 
  -6   6   1      318.69      359.27     23.09 o 
  -5   6   1     1286.49     1415.24     60.29 o 
  -4   6   1       19.04       43.75      9.85 o 
  -3   6   1      341.08      234.46     94.08 o 
  -2   6   1      425.32      467.38     16.74 o 
  -1   6   1        5.97       10.18      6.85 o 
   0   6   1      184.50      176.46     11.19 o 
   1   6   1       63.13       84.78      8.88 o 
   2   6   1     1879.99     2084.05     30.84 o 
   3   6   1      602.73      626.61     23.63 o 
   4   6   1       17.18       10.58     10.55 o 
   5   6   1      874.61      896.16     50.80 o 
   6   6   1      220.47      244.63     22.95 o 
   7   6   1      282.05      265.87     23.26 o 
   8   6   1       42.54       20.66     16.22 o 
   9   6   1      431.22      344.96     75.65 o 
  10   6   1      319.25      301.10     32.69 o 
  11   6   1      191.49      213.49     49.96 o 
  12   6   1       77.61       38.87     41.61 o 
 -12   7   1      161.23      149.04     40.03 o 
 -11   7   1      369.42      348.44     45.39 o 
 -10   7   1        8.15       26.04     28.06 o 
  -9   7   1     1066.46     1081.69     49.58 o 
  -8   7   1      174.41      143.55     23.27 o 
  -7   7   1     1487.03     1512.79     63.40 o 
  -6   7   1       40.16       46.18     14.86 o 
  -5   7   1     2953.65     2957.88     55.12 o 
  -4   7   1      201.94      197.21     13.97 o 
  -3   7   1     8285.68     8271.72    130.68 o 
  -2   7   1     1728.30     1603.76     38.18 o 
  -1   7   1     6238.58     6254.95    144.17 o 
   0   7   1    10173.31    11373.10    284.49 o 
   1   7   1     6979.97     7370.41    189.25 o 
   2   7   1     2032.73     2012.15     58.57 o 
   3   7   1     5381.66     5565.86     78.92 o 
   4   7   1      971.41      983.91     42.65 o 
   5   7   1     6044.07     6026.63    116.18 o 
   6   7   1     4189.13     2888.52    806.23 o 
   7   7   1      971.35      945.33     37.19 o 
   8   7   1        0.68      -16.01     15.41 o 
   9   7   1      262.17      314.32     32.40 o 
  10   7   1      260.82      165.06     59.77 o 
  11   7   1       68.29      100.29     43.98 o 
 -11   8   1       92.89       98.42     35.86 o 
 -10   8   1        8.17      -16.43     27.87 o 
  -9   8   1       53.26       31.86     22.91 o 
  -8   8   1      320.35      304.27     36.03 o 
  -7   8   1        9.45       20.95     15.80 o 
  -6   8   1      239.57      225.32     21.73 o 
  -5   8   1      179.06      187.57     19.17 o 
  -4   8   1     1224.87     1257.16     41.55 o 
  -3   8   1      939.97      997.52     27.27 o 
  -2   8   1      804.12      811.35     26.44 o 
  -1   8   1      232.26      234.21     14.82 o 
   0   8   1     3578.90     3696.84     68.47 o 
   1   8   1       92.08       53.58     18.65 o 
   2   8   1     1783.09     1864.41     53.80 o 
   3   8   1        1.63       -1.22     11.56 o 
   4   8   1       49.59       46.77     14.45 o 
   5   8   1      177.00      186.38     19.51 o 
   6   8   1        4.40       16.69     14.43 o 
   7   8   1      190.35      218.97     25.77 o 
   8   8   1        1.02        6.28     16.93 o 
   9   8   1      248.14      264.44     32.23 o 
  10   8   1       30.44       14.90     24.20 o 
  11   8   1      101.32      110.85     45.53 o 
 -11   9   1      462.04      542.49     55.22 o 
 -10   9   1        1.14       -6.04     27.39 o 
  -9   9   1     1758.66     1420.29    346.35 o 
  -8   9   1      382.44      379.56     34.16 o 
  -7   9   1     1906.44     1911.80     52.06 o 
  -6   9   1      172.40      191.03     22.14 o 
  -5   9   1     4280.42     4248.33    116.27 o 
  -4   9   1       15.36       26.04     13.74 o 
  -3   9   1     2844.82     2818.98     82.91 o 
  -2   9   1      252.52      248.50     18.50 o 
  -1   9   1     1101.85     1182.39     29.38 o 
   0   9   1      916.24      870.68     26.02 o 
   1   9   1      611.47      540.24     21.96 o 
   2   9   1     1211.46     1301.57     42.47 o 
   3   9   1     1668.99     1728.66     45.47 o 
   4   9   1     2159.63     2123.00     48.83 o 
   5   9   1      616.67      649.30     31.67 o 
   6   9   1      139.99      135.01     20.48 o 
   7   9   1      606.10      403.98    127.20 o 
   8   9   1      229.34      211.98     25.48 o 
   9   9   1      817.64      847.38     48.40 o 
  10   9   1      102.42      107.98     33.72 o 
  11   9   1      196.48      252.19     54.03 o 
 -10  10   1      163.77      174.62     40.41 o 
  -9  10   1       27.11       38.09     24.77 o 
  -8  10   1       12.43       21.89     22.80 o 
  -7  10   1        1.92       -1.38     16.91 o 
  -6  10   1      664.74      647.08     34.31 o 
  -5  10   1       74.75       52.02     15.56 o 
  -4  10   1     2135.60     2131.30     50.53 o 
  -3  10   1      313.35      331.42     23.54 o 
  -2  10   1      754.72      498.19    158.35 o 
  -1  10   1       24.21       23.61     11.41 o 
   0  10   1       22.53       26.92     12.14 o 
   1  10   1       36.98       16.17     10.74 o 
   2  10   1      578.70      591.24     28.81 o 
   3  10   1       30.47       44.36     15.43 o 
   4  10   1      198.47      179.09     20.75 o 
   5  10   1      214.24      211.47     23.46 o 
   6  10   1      169.59      197.81     23.68 o 
   7  10   1      125.52      121.29     21.52 o 
   8  10   1      126.88      126.57     26.92 o 
   9  10   1       36.18       39.74     25.32 o 
  10  10   1      164.16      141.65     36.93 o 
 -10  11   1      145.54      194.83     41.51 o 
  -9  11   1      265.18      311.45     43.80 o 
  -8  11   1      534.26      562.71     42.68 o 
  -7  11   1      752.17      749.11     45.16 o 
  -6  11   1      891.41      870.38     74.39 o 
  -5  11   1      304.77      350.91     27.69 o 
  -4  11   1       31.90       15.09     15.80 o 
  -3  11   1      702.16      699.24     32.68 o 
  -2  11   1     1351.57     1331.93     41.01 o 
  -1  11   1      430.39      431.74     22.93 o 
   0  11   1     1391.44     1396.14     38.43 o 
   1  11   1        8.80       12.11     13.65 o 
   2  11   1     1059.59     1086.17     37.80 o 
   3  11   1     2323.14     2281.28     53.47 o 
   4  11   1     5341.40     5290.50    104.50 o 
   5  11   1      163.24      140.83     21.82 o 
   6  11   1     2067.28     2096.06     57.30 o 
   7  11   1      282.92      298.56     29.44 o 
   8  11   1      789.66      830.03     49.99 o 
   9  11   1       30.02       49.01     30.51 o 
  10  11   1      598.76      586.32     56.57 o 
  -9  12   1       17.94       16.18     30.93 o 
  -8  12   1        3.43       10.52     23.85 o 
  -7  12   1      206.33      175.53     30.73 o 
  -6  12   1      127.69       67.81     25.62 o 
  -5  12   1       26.02       19.26     18.24 o 
  -4  12   1       25.31       27.19     17.32 o 
  -3  12   1        2.03       -7.40     14.80 o 
  -2  12   1      202.05      203.88     22.06 o 
  -1  12   1       29.80       27.33     15.87 o 
   0  12   1       16.70       11.71     16.09 o 
   1  12   1     1034.50     1065.97     39.44 o 
   2  12   1      300.43      205.45     77.69 o 
   3  12   1      123.56      102.88     19.85 o 
   4  12   1        1.79        0.40     16.24 o 
   5  12   1      948.86      884.44     40.70 o 
   6  12   1      626.66      651.18     38.30 o 
   7  12   1        7.65        5.69     20.22 o 
   8  12   1      338.80      320.47     37.63 o 
   9  12   1       13.06       12.72     31.28 o 
  -9  13   1       31.45       19.26     28.68 o 
  -8  13   1      247.34      259.64     37.41 o 
  -7  13   1      137.09      144.03     31.65 o 
  -6  13   1      204.04      182.05     27.00 o 
  -5  13   1       54.88       42.11     20.87 o 
  -4  13   1     1732.51     1723.19     57.70 o 
  -3  13   1      311.86      312.07     27.47 o 
  -2  13   1     2312.85     2263.11     64.38 o 
  -1  13   1       39.16       33.00     19.23 o 
   0  13   1      543.38      614.19     38.78 o 
   1  13   1      384.74      344.23     27.32 o 
   2  13   1     1003.34      994.37     42.61 o 
   3  13   1       42.57       35.87     18.73 o 
   4  13   1      621.32      601.83     35.68 o 
   5  13   1      556.27      580.55     36.40 o 
   6  13   1      329.84      312.75     31.49 o 
   7  13   1      112.31      112.54     25.69 o 
   8  13   1     1715.81     1885.26     85.24 o 
   9  13   1      136.72      122.23     45.79 o 
  -8  14   1       33.43       39.56     28.79 o 
  -7  14   1        1.09      -16.68     25.12 o 
  -6  14   1      268.92      223.79     29.82 o 
  -5  14   1      107.78      101.82     24.10 o 
  -4  14   1        8.79       18.16     20.08 o 
  -3  14   1       75.84       50.84     17.15 o 
  -2  14   1      125.09      134.69     26.58 o 
  -1  14   1       27.84       10.77     20.24 o 
   0  14   1      125.22      127.54     26.51 o 
   1  14   1       56.63       24.32     24.46 o 
   2  14   1      194.09      175.61     24.50 o 
   3  14   1      433.01      395.99     31.41 o 
   4  14   1       31.17        5.34     19.39 o 
   5  14   1      414.29      424.28     34.60 o 
   6  14   1      232.31      259.55     31.36 o 
   7  14   1       20.21       10.74     22.86 o 
   8  14   1       16.10        2.32     32.73 o 
  -7  15   1      189.52      191.77     40.09 o 
  -6  15   1      173.56      187.30     30.14 o 
  -5  15   1      391.26      373.45     34.72 o 
  -4  15   1      207.84      244.59     29.68 o 
  -3  15   1      321.63      293.96     34.73 o 
  -2  15   1      302.27      350.78     36.85 o 
  -1  15   1      983.83      966.11     59.25 o 
   0  15   1       63.24       79.13     26.27 o 
   1  15   1     1832.75     1750.46     64.38 o 
   2  15   1      321.60      334.18     35.71 o 
   3  15   1     1022.47      992.74     45.36 o 
   4  15   1       54.65       53.87     22.51 o 
   5  15   1      850.98      754.67     44.06 o 
   6  15   1        9.71       14.92     23.46 o 
   7  15   1      393.48      386.93     42.50 o 
  -6  16   1        0.04        3.45     27.15 o 
  -5  16   1        0.79       -1.55     22.55 o 
  -4  16   1      118.37      121.96     31.36 o 
  -3  16   1        0.28      -11.84     22.24 o 
  -2  16   1        3.79      -12.82     23.09 o 
  -1  16   1      327.21      293.11     35.98 o 
   0  16   1       25.09       30.78     25.15 o 
   1  16   1      104.08      103.28     29.25 o 
   2  16   1       22.98        9.77     27.42 o 
   3  16   1       76.98       54.28     28.71 o 
   4  16   1      393.04      385.94     36.61 o 
   5  16   1       93.10       79.73     27.18 o 
   6  16   1       30.18       21.50     25.66 o 
  -4  17   1      105.83       96.42     32.46 o 
  -3  17   1      319.46      274.62     39.13 o 
  -2  17   1       14.22        6.99     28.70 o 
  -1  17   1      257.41      241.61     36.16 o 
   0  17   1      101.96       80.96     29.60 o 
   1  17   1      150.26      115.11     31.62 o 
   2  17   1      118.56       98.15     30.74 o 
   3  17   1      230.07      218.51     36.78 o 
   4  17   1      273.14      265.29     39.18 o 
  -1  18   1        3.88       17.68     28.53 o 
   0  18   1        0.37        4.72     27.12 o 
   1  18   1       65.64       40.01     29.69 o 
 -12   0   2      118.15      122.22     59.83 o 
 -10   0   2     1083.57      982.61     65.44 o 
  -8   0   2      584.48      586.79     47.67 o 
  -6   0   2    10248.84     9544.03    104.69 o 
  -4   0   2     5706.30     4661.97    205.04 o 
  -2   0   2    23154.07    18319.85   1149.68 o 
   0   0   2    10058.00     9112.62    536.06 o 
   2   0   2      577.52      569.50     37.97 o 
   4   0   2     6202.51     6113.51    210.42 o 
   6   0   2     3284.36     3384.84     75.83 o 
   8   0   2       20.17       48.88     19.20 o 
  10   0   2      678.01      710.58     82.95 o 
 -13   1   2      121.76      162.62     51.78 o 
 -12   1   2        0.35       -3.63     34.12 o 
 -11   1   2        4.07      -31.67     25.15 o 
 -10   1   2       36.97       34.30     21.43 o 
  -9   1   2       11.95        2.81     18.90 o 
  -8   1   2      669.11      573.92     33.84 o 
  -7   1   2      981.40      936.31     26.90 o 
  -6   1   2      298.46      313.33     16.95 o 
  -5   1   2      956.25      990.22     22.02 o 
  -4   1   2      354.80      321.93     13.04 o 
  -3   1   2     1801.55     1650.67     76.24 o 
  -2   1   2     2528.47     2398.91    178.69 o 
  -1   1   2     3477.34     3333.76    119.92 o 
   0   1   2     7392.21     6655.22    296.67 o 
   1   1   2     5053.92     5605.50    192.45 o 
   2   1   2     5923.79     5915.88    208.12 o 
   3   1   2     1016.25     1099.79     33.43 o 
   4   1   2      471.32      479.63     24.22 o 
   5   1   2     1497.61     1533.67     39.40 o 
   6   1   2     3816.61     3327.77    485.33 o 
   7   1   2       25.00       24.15      8.60 o 
   8   1   2      205.76      222.18     18.44 o 
   9   1   2      274.25      260.69     23.90 o 
  10   1   2      570.14      588.22     37.85 o 
  11   1   2      148.88      163.00     41.48 o 
  12   1   2       78.61       71.57     56.89 o 
 -13   2   2       91.42       84.11     45.11 o 
 -12   2   2      339.39      362.51     45.56 o 
 -11   2   2     1414.03     1409.16     67.86 o 
 -10   2   2     2741.46     2744.82     84.25 o 
  -9   2   2     2697.85     2656.73     64.55 o 
  -8   2   2       43.37       41.69     15.38 o 
  -7   2   2     2633.47     2549.79     45.13 o 
  -6   2   2     1256.56     1239.72     27.58 o 
  -5   2   2     9300.31     8561.31    201.83 o 
  -4   2   2     9432.46     9099.00    363.83 o 
  -3   2   2     9135.06     8919.08    332.05 o 
  -2   2   2     5740.97     5746.03    139.45 o 
  -1   2   2    13151.17    12863.03    535.25 o 
   0   2   2     1161.91     1210.62     82.30 o 
   1   2   2     1353.42     1525.23     46.76 o 
   2   2   2      309.15      328.73     12.34 o 
   3   2   2     5068.72     5086.71    159.92 o 
   4   2   2     1029.16     1195.73     48.20 o 
   5   2   2      294.86      402.22     17.13 o 
   6   2   2      487.45      407.04     81.40 o 
   7   2   2      258.83      264.41     17.56 o 
   8   2   2      568.97      398.58    121.08 o 
   9   2   2     1020.99     1056.96     38.90 o 
  10   2   2      295.71      284.84     30.12 o 
  11   2   2       17.83       18.11     25.55 o 
  12   2   2      153.00      196.24     68.02 o 
 -12   3   2       37.10      100.42     35.06 o 
 -11   3   2        3.12       22.80     28.99 o 
 -10   3   2       44.78       14.21     25.89 o 
  -9   3   2      194.29      192.97     31.28 o 
  -8   3   2      192.87      188.80     20.04 o 
  -7   3   2       56.96       52.28     12.37 o 
  -6   3   2        0.11        3.58      9.28 o 
  -5   3   2     1797.04     1887.47     63.22 o 
  -4   3   2     1369.90     1428.46     46.56 o 
  -3   3   2     2675.33     2856.59     89.21 o 
  -2   3   2     1746.46     1827.22     42.21 o 
  -1   3   2     4863.69     4765.76    381.40 o 
   0   3   2     1267.49     1431.16     61.44 o 
   1   3   2    21131.67    22278.54    772.93 o 
   2   3   2     3797.92     4042.34     95.09 o 
   3   3   2        9.99       16.69      5.48 o 
   4   3   2     9357.57    10091.82    331.98 o 
   5   3   2     1107.47     1038.11     31.10 o 
   6   3   2      921.90      730.80    131.04 o 
   7   3   2     1191.18     1197.46     41.08 o 
   8   3   2       91.18       95.32     17.55 o 
   9   3   2      849.12      754.13    117.70 o 
  10   3   2      320.46      375.38     33.88 o 
  11   3   2      117.48      108.95     72.18 o 
  12   3   2       88.82       86.50     60.56 o 
 -12   4   2        7.69        7.96     30.70 o 
 -11   4   2      469.98      558.22     49.42 o 
 -10   4   2        5.64       20.57     25.24 o 
  -9   4   2     1790.23     1823.88     68.12 o 
  -8   4   2       56.60       32.77     17.77 o 
  -7   4   2     4666.04     4284.86     92.02 o 
  -6   4   2       65.38       77.71     13.66 o 
  -5   4   2     5290.94     4550.65    182.34 o 
  -4   4   2     1562.31     1680.09     47.56 o 
  -3   4   2       35.70       89.81      8.87 o 
  -2   4   2      310.74      325.91     12.98 o 
  -1   4   2     4249.38     3863.32    678.25 o 
   0   4   2      361.17      285.57     76.63 o 
   1   4   2     1086.34     1091.22     37.23 o 
   2   4   2     3137.64     3168.62     79.24 o 
   3   4   2     3658.36     3732.80    120.80 o 
   4   4   2      967.24     1161.15     35.39 o 
   5   4   2     6973.01     6981.55    226.26 o 
   6   4   2       18.67       10.34     10.62 o 
   7   4   2     1405.35     1326.10     65.03 o 
   8   4   2      180.82      203.85     20.87 o 
   9   4   2     1531.46     1563.69     52.28 o 
  10   4   2      248.12      236.97     29.13 o 
  11   4   2      665.21      702.29     65.34 o 
  12   4   2        0.66       27.75     36.04 o 
 -12   5   2       62.89       54.26     35.34 o 
 -11   5   2        0.71        3.10     28.75 o 
 -10   5   2        1.00       26.01     26.75 o 
  -9   5   2        4.94      -11.77     21.58 o 
  -8   5   2        9.00       20.78     17.71 o 
  -7   5   2      232.22      218.53     19.86 o 
  -6   5   2       10.45       13.35     10.91 o 
  -5   5   2      376.15      441.50     24.70 o 
  -4   5   2     2164.38     2171.45     69.62 o 
  -3   5   2      529.67      541.99     17.66 o 
  -2   5   2      311.67      368.78     14.55 o 
  -1   5   2       51.35       41.47      7.40 o 
   0   5   2     2844.53     3164.16    139.12 o 
   1   5   2     7844.96     8394.26    160.42 o 
   2   5   2     5157.59     5659.14    226.27 o 
   3   5   2      660.18      663.48     22.94 o 
   4   5   2     2211.00     2284.94     57.14 o 
   5   5   2      495.26      469.64     26.62 o 
   6   5   2     2207.13     2233.53     46.26 o 
   7   5   2      134.08      113.10     35.20 o 
   8   5   2       26.18       36.09     16.00 o 
   9   5   2      789.87      843.78     37.97 o 
  10   5   2       16.76       12.41     16.07 o 
  11   5   2        9.56       -6.88     33.87 o 
  12   5   2        9.22       21.22     36.85 o 
 -12   6   2      179.66      184.45     41.87 o 
 -11   6   2      172.90      172.41     37.73 o 
 -10   6   2     1548.69     1598.59     70.61 o 
  -9   6   2      465.75      472.17     43.35 o 
  -8   6   2     1587.48     1503.71     73.53 o 
  -7   6   2      532.41      526.89     28.33 o 
  -6   6   2     3139.77     3103.89     90.88 o 
  -5   6   2     2158.30     1973.82     70.57 o 
  -4   6   2     6282.06     6247.91    140.13 o 
  -3   6   2     3010.41     2917.73     61.35 o 
  -2   6   2     1277.26     1272.77     33.19 o 
  -1   6   2     9476.74     9658.41    247.20 o 
   0   6   2     9155.28     9239.81    204.94 o 
   1   6   2    11214.54    12210.69    317.62 o 
   2   6   2     1404.48     1529.98     34.47 o 
   3   6   2      253.71      242.26     16.82 o 
   4   6   2     1734.61     1691.12     41.41 o 
   5   6   2     2830.05     2673.56     55.87 o 
   6   6   2      617.39      643.23     29.53 o 
   7   6   2      396.97      220.04     79.49 o 
   8   6   2       55.93       72.54     18.42 o 
   9   6   2      104.71       87.58     20.82 o 
  10   6   2      485.68      513.20     45.87 o 
  11   6   2      185.95      208.57     47.86 o 
  12   6   2        4.29       49.53     41.96 o 
 -12   7   2       46.01       73.14     37.81 o 
 -11   7   2       26.75        8.98     29.68 o 
 -10   7   2       35.61       15.44     28.11 o 
  -9   7   2       44.88       34.44     27.80 o 
  -8   7   2       32.03       22.85     19.24 o 
  -7   7   2       32.96       30.05     18.65 o 
  -6   7   2       49.80       57.94     15.90 o 
  -5   7   2       29.35       12.84     12.52 o 
  -4   7   2      246.62      250.19     15.95 o 
  -3   7   2      661.38      611.13     69.81 o 
  -2   7   2      300.46      287.49     15.56 o 
  -1   7   2     4176.44     4707.58     97.67 o 
   0   7   2    10908.26    11885.69    263.93 o 
   1   7   2      675.29      800.72     24.71 o 
   2   7   2      482.72      492.77     16.48 o 
   3   7   2       94.11      101.49     14.52 o 
   4   7   2      371.16      384.99     22.33 o 
   5   7   2       29.47       15.87     13.48 o 
   6   7   2      200.54      213.71     21.28 o 
   7   7   2       23.38       24.67     15.26 o 
   8   7   2      222.14      219.96     24.09 o 
   9   7   2      224.27      185.25     24.51 o 
  10   7   2      377.20      423.75     52.61 o 
  11   7   2        1.67      -10.63     35.04 o 
 -11   8   2        1.08       14.85     31.47 o 
 -10   8   2      464.37      514.55     49.44 o 
  -9   8   2       21.88        6.95     25.23 o 
  -8   8   2     1080.60     1152.91     49.56 o 
  -7   8   2       58.35       43.51     19.83 o 
  -6   8   2     1872.53     1923.08     75.43 o 
  -5   8   2       79.70       70.48     15.81 o 
  -4   8   2     6992.76     6803.06    122.74 o 
  -3   8   2      667.31      670.87     23.12 o 
  -2   8   2     4589.79     4597.61     73.94 o 
  -1   8   2      949.58      972.17     25.58 o 
   0   8   2    10872.67    10615.41    236.27 o 
   1   8   2      970.86     1166.85     31.59 o 
   2   8   2     2260.01     2217.42     55.82 o 
   3   8   2       85.25       92.91     14.79 o 
   4   8   2     3857.64     3902.60     61.12 o 
   5   8   2       25.53       39.47     15.48 o 
   6   8   2     2080.63     2142.92     51.15 o 
   7   8   2        1.80       -1.49     15.03 o 
   8   8   2      572.23      475.88     84.53 o 
   9   8   2      154.38       83.37     25.97 o 
  10   8   2      845.68      832.60     58.37 o 
  11   8   2        0.02       16.70     37.78 o 
 -11   9   2       38.83       65.07     35.35 o 
 -10   9   2        0.32      -14.49     27.73 o 
  -9   9   2       19.86        6.50     25.56 o 
  -8   9   2      118.43       89.47     24.32 o 
  -7   9   2        3.00        5.68     19.10 o 
  -6   9   2      124.48      127.58     20.21 o 
  -5   9   2      317.16      312.42     23.54 o 
  -4   9   2        4.17        0.93      8.58 o 
  -3   9   2      413.77      436.98     24.56 o 
  -2   9   2       59.79       33.17      9.17 o 
  -1   9   2       13.67       15.91     10.14 o 
   0   9   2      306.56      338.42     19.93 o 
   1   9   2     1731.14     1899.10     47.46 o 
   2   9   2      786.12      758.91     30.09 o 
   3   9   2       38.14       35.97     14.20 o 
   4   9   2     7587.34     7516.37    112.88 o 
   5   9   2      631.80      630.15     31.90 o 
   6   9   2      104.97      111.88     19.76 o 
   7   9   2      189.78      158.11     25.55 o 
   8   9   2      154.83      117.00     48.11 o 
   9   9   2       65.58       80.57     30.81 o 
  10   9   2      173.96      234.25     39.83 o 
  11   9   2        1.75       -3.64     38.21 o 
 -10  10   2       83.53      133.86     42.85 o 
  -9  10   2      474.10      485.17     50.30 o 
  -8  10   2      647.16      693.96     44.25 o 
  -7  10   2      597.04      633.45     40.98 o 
  -6  10   2      200.18      179.36     22.78 o 
  -5  10   2      133.67      123.78     20.25 o 
  -4  10   2     2821.16     2853.22     69.96 o 
  -3  10   2      299.81      298.41     22.95 o 
  -2  10   2     2029.53     1965.31     39.34 o 
  -1  10   2       38.40       33.50     11.68 o 
   0  10   2     1584.17     1644.93     36.21 o 
   1  10   2      603.30      490.46     73.49 o 
   2  10   2      716.21      734.50     31.57 o 
   3  10   2     1182.80     1123.80     44.74 o 
   4  10   2      665.99      663.85     32.63 o 
   5  10   2     1093.02     1095.57     40.85 o 
   6  10   2      841.94      852.61     38.47 o 
   7  10   2      640.71      615.36     35.64 o 
   8  10   2      279.37      283.06     28.88 o 
   9  10   2      257.95      268.13     40.35 o 
  10  10   2       23.65       17.42     31.72 o 
 -10  11   2        0.04      -12.29     29.45 o 
  -9  11   2        0.51      -12.89     28.64 o 
  -8  11   2        1.59      -12.62     22.16 o 
  -7  11   2       57.91       44.10     23.56 o 
  -6  11   2       31.53       30.63     18.22 o 
  -5  11   2      231.86      125.19     51.90 o 
  -4  11   2       25.35       45.92     16.43 o 
  -3  11   2       69.00       68.31     16.64 o 
  -2  11   2        2.01        3.47     13.34 o 
  -1  11   2       94.94      118.78     15.82 o 
   0  11   2      109.83       84.20     14.68 o 
   1  11   2      657.08      586.70     30.09 o 
   2  11   2        2.04        3.04     13.91 o 
   3  11   2      661.71      703.71     34.00 o 
   4  11   2      325.94      319.06     26.64 o 
   5  11   2      217.47      215.87     24.59 o 
   6  11   2        0.33       -3.63     17.40 o 
   7  11   2      899.99      894.29     45.45 o 
   8  11   2       94.09       84.93     30.74 o 
   9  11   2      430.13      449.71     49.17 o 
  10  11   2       26.29       30.97     33.34 o 
  -9  12   2      312.15      392.55     49.70 o 
  -8  12   2        0.54       26.03     25.76 o 
  -7  12   2      347.18      359.38     36.14 o 
  -6  12   2        0.12      -16.82     16.87 o 
  -5  12   2      173.07      213.32     24.89 o 
  -4  12   2      152.75      148.23     22.37 o 
  -3  12   2     1717.13     1720.71     49.22 o 
  -2  12   2      336.56      336.69     26.21 o 
  -1  12   2      835.99      911.50     36.71 o 
   0  12   2       33.58       35.90     17.15 o 
   1  12   2     1017.99     1056.45     39.40 o 
   2  12   2      105.51       90.15     19.06 o 
   3  12   2     1255.81     1223.69     43.93 o 
   4  12   2       33.00       14.93     17.35 o 
   5  12   2       72.60       67.29     20.90 o 
   6  12   2      158.30      157.46     25.49 o 
   7  12   2      884.45      917.07     44.60 o 
   8  12   2        9.88        7.65     28.07 o 
   9  12   2      842.33      847.67     63.38 o 
  -9  13   2       95.88      129.67     39.77 o 
  -8  13   2        2.41      -17.80     25.07 o 
  -7  13   2        5.41      -10.37     22.65 o 
  -6  13   2      230.32      164.38     25.56 o 
  -5  13   2       12.47        5.44     19.02 o 
  -4  13   2       38.32       31.16     19.62 o 
  -3  13   2        3.99       -9.35     10.58 o 
  -2  13   2      397.65      407.61     29.55 o 
  -1  13   2      103.46       79.16     23.03 o 
   0  13   2      132.62      162.15     31.08 o 
   1  13   2       12.10       24.39     18.86 o 
   2  13   2      232.54      183.82     25.11 o 
   3  13   2      504.96      464.42     32.15 o 
   4  13   2      421.01      426.67     32.39 o 
   5  13   2       11.25        9.41     19.86 o 
   6  13   2      729.11      708.10     40.85 o 
   7  13   2      125.28      103.37     28.64 o 
   8  13   2      562.06      584.37     56.05 o 
  -8  14   2      166.74      208.85     37.56 o 
  -7  14   2      705.85      676.24     49.42 o 
  -6  14   2     1264.08     1285.84     60.32 o 
  -5  14   2       24.51       35.84     21.46 o 
  -4  14   2      534.77      553.84     36.07 o 
  -3  14   2      463.49      473.00     33.03 o 
  -2  14   2      400.20      406.99     35.73 o 
  -1  14   2      692.79      646.72     41.77 o 
   0  14   2      791.20      773.76     44.74 o 
   1  14   2      218.76      216.06     29.51 o 
   2  14   2      657.87      590.27     77.82 o 
   3  14   2     1263.22     1205.05     47.58 o 
   4  14   2      740.03      678.88     40.41 o 
   5  14   2       57.07       66.92     23.47 o 
   6  14   2      233.51      223.35     30.46 o 
   7  14   2       14.44       26.84     26.49 o 
   8  14   2       40.12       23.69     33.47 o 
  -7  15   2      193.40      220.17     37.72 o 
  -6  15   2       38.24       43.15     27.75 o 
  -5  15   2        0.65       -3.56     21.00 o 
  -4  15   2      186.08      211.52     28.34 o 
  -3  15   2       42.75       38.42     24.60 o 
  -2  15   2       91.88       86.18     26.19 o 
  -1  15   2      320.78      349.34     42.00 o 
   0  15   2      388.98      339.29     35.92 o 
   1  15   2      187.68      159.80     29.07 o 
   2  15   2      359.73      380.77     43.79 o 
   3  15   2       31.12       52.29     22.74 o 
   4  15   2      175.99      151.75     27.21 o 
   5  15   2        2.46        9.23     21.73 o 
   6  15   2     1030.82      985.22     57.00 o 
   7  15   2      435.98      428.92     45.29 o 
  -6  16   2       82.84      101.54     32.30 o 
  -5  16   2      211.90      191.18     30.83 o 
  -4  16   2      271.07      247.89     36.08 o 
  -3  16   2      162.25      141.07     31.40 o 
  -2  16   2      563.61      567.59     44.77 o 
  -1  16   2       68.81       70.49     28.57 o 
   0  16   2      296.50      304.57     37.53 o 
   1  16   2        3.41       -4.95     23.50 o 
   2  16   2      458.97      443.25     41.96 o 
   3  16   2      242.47      242.51     35.08 o 
   4  16   2      256.34      260.47     32.78 o 
   5  16   2      232.31      211.16     31.98 o 
  -4  17   2        0.24       -1.30     27.16 o 
  -3  17   2       84.68       72.46     31.05 o 
  -2  17   2        1.52      -11.20     28.86 o 
  -1  17   2       13.50       10.53     26.66 o 
   0  17   2        4.16       15.05     26.03 o 
   1  17   2       83.15       82.26     30.77 o 
   2  17   2      262.12      259.77     38.10 o 
   3  17   2      140.19      150.01     38.64 o 
   4  17   2        3.60       14.42     28.50 o 
   0  18   2       37.32       13.15     27.72 o 
 -13   0   3       25.28        0.98     53.47 o 
 -11   0   3       20.87       33.61     34.19 o 
  -9   0   3      174.44      144.01     36.44 o 
  -7   0   3       14.09       29.41     15.01 o 
  -5   0   3     3680.12     3491.39    156.78 o 
  -3   0   3     1596.88     1363.98    130.97 o 
  -1   0   3    20902.70    19459.97    508.35 o 
   1   0   3     5735.26     5920.19    428.33 o 
   3   0   3     5902.97     6172.37    348.00 o 
   5   0   3     2019.45     1969.89     78.81 o 
   7   0   3      396.68      414.67     30.02 o 
   9   0   3     1201.67      804.32    458.42 o 
 -13   1   3      604.79      723.91    122.16 o 
 -12   1   3        4.54       23.95     37.20 o 
 -11   1   3     1784.46     1870.49     75.23 o 
 -10   1   3        1.14      -16.13     19.86 o 
  -9   1   3     8474.73     8293.80    133.47 o 
  -8   1   3      116.01      120.24     21.17 o 
  -7   1   3     1127.31     1092.04     32.60 o 
  -6   1   3     2035.97     1937.58     31.74 o 
  -5   1   3     9088.78     8477.56    287.33 o 
  -4   1   3      692.02      695.77     23.34 o 
  -3   1   3     2175.74     2028.06    115.80 o 
  -2   1   3      829.73      828.72     33.03 o 
  -1   1   3     1808.55     1828.32     50.24 o 
   0   1   3      193.71      113.48     40.32 o 
   1   1   3    11971.19    13002.40    660.84 o 
   2   1   3     3497.20     3507.72    101.66 o 
   3   1   3      100.53      130.73      9.21 o 
   4   1   3     4374.44     4332.39    136.08 o 
   5   1   3      590.03      529.83     19.19 o 
   6   1   3        3.96       -4.24      9.46 o 
   7   1   3      894.05      838.84     27.33 o 
   8   1   3      112.88      112.33     15.86 o 
   9   1   3      396.33      328.37     83.09 o 
  10   1   3      425.67      421.63     29.64 o 
  11   1   3       37.52       57.75     47.96 o 
 -13   2   3       16.53       12.87     40.17 o 
 -12   2   3      119.99      172.00     39.49 o 
 -11   2   3       38.83        7.99     28.51 o 
 -10   2   3      158.59      189.32     33.47 o 
  -9   2   3        0.89       -4.66     18.27 o 
  -8   2   3     2468.73     2271.31     57.88 o 
  -7   2   3       97.07       87.79     14.91 o 
  -6   2   3      147.51      158.71     12.93 o 
  -5   2   3     1174.18     1213.69     29.77 o 
  -4   2   3     9371.32     9494.94    368.61 o 
  -3   2   3     3931.52     3759.63    165.56 o 
  -2   2   3     2211.46     2162.85     61.11 o 
  -1   2   3       98.67      104.96      6.66 o 
   0   2   3    19758.76    13198.30   4100.35 o 
   1   2   3    19349.28    21767.88    589.58 o 
   2   2   3     5607.26     5926.89    191.73 o 
   3   2   3      281.66      263.69     11.41 o 
   4   2   3       51.91       42.12      7.84 o 
   5   2   3     3326.34     3395.78    138.05 o 
   6   2   3      744.11      760.60     24.54 o 
   7   2   3      714.89      699.98     25.83 o 
   8   2   3       91.34       73.85     15.73 o 
   9   2   3     1116.26     1160.57     48.94 o 
  10   2   3      699.42      574.79    151.51 o 
  11   2   3      121.51      134.58     56.52 o 
 -12   3   3      824.37      845.60     61.95 o 
 -11   3   3       20.73       16.14     28.71 o 
 -10   3   3     1278.84     1272.02     62.33 o 
  -9   3   3     1168.25     1232.95    106.80 o 
  -8   3   3     2034.18     1963.74     69.31 o 
  -7   3   3      445.88      426.80     24.00 o 
  -6   3   3     3712.33     3513.89    112.81 o 
  -5   3   3     3336.99     3454.66    119.61 o 
  -4   3   3     4671.47     4675.23    150.08 o 
  -3   3   3      587.49      603.50     18.30 o 
  -2   3   3     8988.07     8898.61    274.59 o 
  -1   3   3      737.78      513.51    134.99 o 
   0   3   3      708.35      749.28     34.57 o 
   1   3   3      602.89      566.29     25.48 o 
   2   3   3      784.05      781.44     14.98 o 
   3   3   3      115.09      122.21      8.40 o 
   4   3   3     2300.65     2404.38     74.94 o 
   5   3   3      304.47      255.87     14.53 o 
   6   3   3      704.77      728.72     23.78 o 
   7   3   3       36.49       38.02     14.22 o 
   8   3   3     1380.40     1361.02     45.83 o 
   9   3   3       87.06       93.54     19.64 o 
  10   3   3      834.35      770.59     96.08 o 
  11   3   3        0.14       22.74     33.66 o 
 -12   4   3       32.98       22.72     31.88 o 
 -11   4   3       77.56       59.18     31.57 o 
 -10   4   3       19.57       13.85     24.96 o 
  -9   4   3      248.38      245.92     34.21 o 
  -8   4   3       65.82       40.36     22.55 o 
  -7   4   3       19.89        4.86     12.90 o 
  -6   4   3       81.84       78.87     12.04 o 
  -5   4   3       15.20       26.33      9.55 o 
  -4   4   3     1546.28     1916.74     69.84 o 
  -3   4   3     6171.95     6234.75    130.29 o 
  -2   4   3      220.85      251.30     12.03 o 
  -1   4   3       25.30       20.80      5.11 o 
   0   4   3     1584.90     1582.24     65.08 o 
   1   4   3    10840.24    10244.93    489.44 o 
   2   4   3     3051.97     3367.86    123.90 o 
   3   4   3       16.36       13.25      9.62 o 
   4   4   3      738.46      658.68     20.09 o 
   5   4   3      187.64      222.16     13.65 o 
   6   4   3     4684.04     4470.34    148.72 o 
   7   4   3       48.75       50.96     15.58 o 
   8   4   3      814.34      739.00    103.32 o 
   9   4   3      170.68      154.45     21.91 o 
  10   4   3     1790.90     1934.39    121.21 o 
  11   4   3       12.33       37.97     36.85 o 
  12   4   3      714.08      935.46    106.44 o 
 -12   5   3      650.61      665.73     72.58 o 
 -11   5   3      130.10      134.77     34.69 o 
 -10   5   3     1525.97     1535.79     70.24 o 
  -9   5   3      661.73      676.10     47.60 o 
  -8   5   3      262.15      243.02     31.30 o 
  -7   5   3     1705.90     1683.46     79.53 o 
  -6   5   3     4343.85     4227.02    151.53 o 
  -5   5   3        6.00       11.51      9.41 o 
  -4   5   3     4590.16     4473.12    150.29 o 
  -3   5   3       13.50       21.79      9.00 o 
  -2   5   3      366.27      321.18     14.02 o 
  -1   5   3     1999.16     2294.98     73.85 o 
   0   5   3    12052.12    12117.93    299.85 o 
   1   5   3     5547.99     5852.59    159.56 o 
   2   5   3     2241.89     2287.43     95.69 o 
   3   5   3      476.40      490.79     20.83 o 
   4   5   3     6088.86     6367.31    141.98 o 
   5   5   3      335.89      404.75     22.32 o 
   6   5   3      182.99      181.26     18.91 o 
   7   5   3        2.40        0.52     13.39 o 
   8   5   3      196.06      198.19     21.93 o 
   9   5   3        0.86       12.06     18.55 o 
  10   5   3        2.20       23.30     25.80 o 
  11   5   3      351.77      412.65     68.57 o 
  12   5   3       70.61       44.59     40.86 o 
 -12   6   3        6.69       27.56     33.86 o 
 -11   6   3       11.51      -14.35     28.99 o 
 -10   6   3       25.11       16.35     27.46 o 
  -9   6   3      824.13      793.63     52.19 o 
  -8   6   3      110.64       98.92     21.73 o 
  -7   6   3      101.20      126.63     21.79 o 
  -6   6   3     1101.03     1091.47     34.43 o 
  -5   6   3      927.13      926.32     26.40 o 
  -4   6   3       22.05       13.99      9.29 o 
  -3   6   3     5122.36     5276.94    106.06 o 
  -2   6   3      591.19      579.50     18.84 o 
  -1   6   3       61.99       71.43      9.46 o 
   0   6   3     2404.26     2276.53    133.19 o 
   1   6   3     3962.59     4212.55    135.54 o 
   2   6   3      402.95      384.60     19.62 o 
   3   6   3     1687.34     1702.81     56.96 o 
   4   6   3       84.61       95.01     13.82 o 
   5   6   3     1523.79     1510.56     44.34 o 
   6   6   3       32.62       43.23     15.15 o 
   7   6   3      357.27      349.84     25.01 o 
   8   6   3      488.78      498.43     30.19 o 
   9   6   3      479.19      515.01     43.66 o 
  10   6   3      186.15      183.84     35.26 o 
  11   6   3       30.62       42.19     42.82 o 
  12   6   3      204.06      258.98     65.70 o 
 -12   7   3      102.94       78.79     38.07 o 
 -11   7   3      238.00      269.01     43.58 o 
 -10   7   3       25.69       -0.83     25.68 o 
  -9   7   3     1155.42     1132.71     59.95 o 
  -8   7   3       73.83       74.12     25.88 o 
  -7   7   3     1008.02      961.15     42.76 o 
  -6   7   3       21.55       17.10     13.75 o 
  -5   7   3     3713.80     3631.86     93.33 o 
  -4   7   3       54.63       68.92     12.00 o 
  -3   7   3     3637.15     3629.48     56.12 o 
  -2   7   3      888.43      874.27     34.00 o 
  -1   7   3     8243.95     8026.09    150.64 o 
   0   7   3        4.35        3.24      5.09 o 
   1   7   3     2813.99     2777.16     55.20 o 
   2   7   3        2.74       -0.42      6.61 o 
   3   7   3     1095.29     1128.82     45.32 o 
   4   7   3      209.40      194.93     18.25 o 
   5   7   3      727.69      736.68     30.52 o 
   6   7   3        0.46        4.20     13.97 o 
   7   7   3      796.83      788.24     35.10 o 
   8   7   3       75.58       74.59     19.39 o 
   9   7   3      403.22      212.44    125.08 o 
  10   7   3       42.96       51.21     29.92 o 
  11   7   3       90.35       58.33     33.61 o 
 -11   8   3        7.79        3.71     31.79 o 
 -10   8   3        2.23       15.63     28.92 o 
  -9   8   3        2.18        1.70     24.36 o 
  -8   8   3       53.51       31.33     21.32 o 
  -7   8   3      158.62      150.17     24.07 o 
  -6   8   3       10.86       17.20     14.58 o 
  -5   8   3      586.76      562.28     35.03 o 
  -4   8   3      908.50      895.10     27.26 o 
  -3   8   3       35.70       34.20     11.05 o 
  -2   8   3      105.50       78.01     25.76 o 
  -1   8   3      307.97      272.66     16.34 o 
   0   8   3       28.87       72.58     11.13 o 
   1   8   3      274.90      262.05     15.73 o 
   2   8   3       13.28        5.67     11.00 o 
   3   8   3     3508.56     3448.23    125.97 o 
   4   8   3      490.77      470.27     26.02 o 
   5   8   3     6432.15     6392.32    157.64 o 
   6   8   3      438.62      449.16     28.07 o 
   7   8   3     1884.06     1845.69     50.98 o 
   8   8   3       40.32       44.71     22.01 o 
   9   8   3      865.22      646.56    233.32 o 
  10   8   3       50.41       75.12     32.12 o 
  11   8   3      421.73      452.03     49.65 o 
 -11   9   3      324.24      363.70     50.38 o 
 -10   9   3      464.93      445.27     50.59 o 
  -9   9   3      512.91      572.96     50.98 o 
  -8   9   3      104.13       89.01     25.59 o 
  -7   9   3     1674.33     1683.85     56.69 o 
  -6   9   3      114.52       99.03     18.93 o 
  -5   9   3     3402.87     3296.96     75.75 o 
  -4   9   3       45.81       43.85     14.98 o 
  -3   9   3     3156.79     3227.85     52.91 o 
  -2   9   3       51.82       50.80     11.94 o 
  -1   9   3      685.66      655.88     24.22 o 
   0   9   3     1880.98     1821.74     42.31 o 
   1   9   3     5251.27     5474.90    138.54 o 
   2   9   3        8.92       14.27     12.53 o 
   3   9   3     1823.27     1795.33     44.33 o 
   4   9   3     1307.14     1309.47     44.55 o 
   5   9   3      225.01      258.57     23.38 o 
   6   9   3      161.66      171.10     22.27 o 
   7   9   3      518.33      528.14     32.80 o 
   8   9   3       91.66       52.36     22.73 o 
   9   9   3       81.97       81.26     25.93 o 
  10   9   3        3.19      -38.48     25.65 o 
  11   9   3        0.62       -4.60     34.04 o 
 -10  10   3      127.81      148.04     39.82 o 
  -9  10   3      136.06      127.57     34.82 o 
  -8  10   3       44.19       56.97     24.59 o 
  -7  10   3        1.78       11.42     19.58 o 
  -6  10   3       10.42       -4.31     15.18 o 
  -5  10   3       32.32       21.06     16.16 o 
  -4  10   3        3.65       10.20     13.87 o 
  -3  10   3       13.32       21.99     14.32 o 
  -2  10   3      435.19      476.75     23.35 o 
  -1  10   3      172.86      212.02     17.03 o 
   0  10   3      357.51      343.85     20.02 o 
   1  10   3      341.35      358.73     23.50 o 
   2  10   3      128.46      132.18     18.41 o 
   3  10   3       61.24       47.14     16.12 o 
   4  10   3       79.04       75.77     18.03 o 
   5  10   3     1803.03     1811.61     68.22 o 
   6  10   3      540.79      569.79     33.40 o 
   7  10   3     1125.43     1085.42     49.75 o 
   8  10   3      318.39      368.84     36.26 o 
   9  10   3      690.57      660.51     45.96 o 
  10  10   3      294.62      340.82     47.41 o 
 -10  11   3      547.23      603.12     57.79 o 
  -9  11   3       29.58       10.79     30.02 o 
  -8  11   3      906.94      949.21     51.86 o 
  -7  11   3       17.56       40.71     22.95 o 
  -6  11   3     1404.93     1554.28     57.14 o 
  -5  11   3     2014.75     2041.32     54.07 o 
  -4  11   3       24.04       13.64     13.09 o 
  -3  11   3      171.75      180.70     20.91 o 
  -2  11   3     1111.49     1099.45     38.05 o 
  -1  11   3      264.20      285.65     20.09 o 
   0  11   3      958.49     1015.95     36.40 o 
   1  11   3      205.27      114.06     46.68 o 
   2  11   3        5.32       -1.13     13.66 o 
   3  11   3       63.47       49.77     17.17 o 
   4  11   3     1845.11     1855.17     51.78 o 
   5  11   3      873.32      924.47     40.04 o 
   6  11   3       10.08      -16.83     17.11 o 
   7  11   3      160.07      152.99     28.95 o 
   8  11   3      274.52      314.28     35.38 o 
   9  11   3        0.42      -14.71     26.90 o 
  10  11   3      227.37      245.54     44.16 o 
  -9  12   3       28.61       34.04     32.18 o 
  -8  12   3      252.93      271.91     36.25 o 
  -7  12   3        1.52      -20.03     21.93 o 
  -6  12   3       59.68       76.66     24.88 o 
  -5  12   3       13.80        9.06     17.43 o 
  -4  12   3      604.67      612.58     34.09 o 
  -3  12   3      999.65      651.94    204.10 o 
  -2  12   3        3.36       20.36     15.37 o 
  -1  12   3      139.59      115.31     22.90 o 
   0  12   3       79.28       80.15     18.49 o 
   1  12   3       25.43       25.64     17.55 o 
   2  12   3     1045.67     1105.07     41.62 o 
   3  12   3      529.15      491.51     31.19 o 
   4  12   3     1437.75     1446.59     48.75 o 
   5  12   3      832.77      830.87     41.02 o 
   6  12   3     1168.20     1134.07     47.93 o 
   7  12   3      216.87      287.79     34.88 o 
   8  12   3      326.29      309.29     37.52 o 
   9  12   3        4.99      -10.25     29.77 o 
  -9  13   3      146.26      178.96     42.98 o 
  -8  13   3      378.71      348.89     40.08 o 
  -7  13   3        8.65       -4.92     23.42 o 
  -6  13   3     1711.39     1780.69     78.49 o 
  -5  13   3     1081.56      743.76    223.36 o 
  -4  13   3     1163.20     1174.83     45.64 o 
  -3  13   3      485.43      555.96     33.80 o 
  -2  13   3     1463.21     1495.44     63.94 o 
  -1  13   3      843.25      821.32     43.43 o 
   0  13   3      401.87      434.64     32.99 o 
   1  13   3       77.95       84.04     19.49 o 
   2  13   3     2116.06     2038.48     55.80 o 
   3  13   3       76.76       84.65     20.86 o 
   4  13   3      291.26      289.85     28.96 o 
   5  13   3       98.13       91.05     23.73 o 
   6  13   3      128.01      130.46     29.15 o 
   7  13   3       55.74       71.34     28.54 o 
   8  13   3       20.94       29.34     30.39 o 
  -8  14   3      160.46      164.81     35.71 o 
  -7  14   3        2.25      -21.78     24.77 o 
  -6  14   3        1.01       -6.21     23.04 o 
  -5  14   3        1.20        9.19     19.69 o 
  -4  14   3       64.37       53.79     21.88 o 
  -3  14   3       17.45        5.95     18.57 o 
  -2  14   3        1.70      -11.32     20.87 o 
  -1  14   3      657.80      637.33     41.74 o 
   0  14   3       12.06       16.84     20.80 o 
   1  14   3      637.84      617.15     36.31 o 
   2  14   3      204.67      179.24     25.21 o 
   3  14   3      388.83      411.54     32.88 o 
   4  14   3      187.64      163.94     26.88 o 
   5  14   3       52.81       69.25     23.78 o 
   6  14   3       44.77       39.35     25.60 o 
   7  14   3      247.68      279.78     37.81 o 
  -7  15   3      513.43      542.83     48.13 o 
  -6  15   3       24.46       32.14     26.76 o 
  -5  15   3      180.08      180.49     28.99 o 
  -4  15   3       34.73       14.21     19.39 o 
  -3  15   3     1439.94     1418.11     61.04 o 
  -2  15   3      439.90      415.48     38.46 o 
  -1  15   3      812.77      794.58     48.19 o 
   0  15   3      125.64      129.67     27.91 o 
   1  15   3      741.04      752.19     55.86 o 
   2  15   3        7.64        4.18     16.43 o 
   3  15   3      624.67      642.98     39.93 o 
   4  15   3       10.96        0.53     21.58 o 
   5  15   3      238.39      263.87     36.12 o 
   6  15   3        1.77       -1.25     25.67 o 
  -6  16   3       84.09       50.12     29.79 o 
  -5  16   3       13.62       12.56     31.91 o 
  -4  16   3       12.86       -0.47     24.93 o 
  -3  16   3      175.48      175.52     34.28 o 
  -2  16   3        1.64       -7.80     23.77 o 
  -1  16   3       17.68       28.65     24.90 o 
   0  16   3        1.06       -1.86     23.01 o 
   1  16   3      187.89      174.09     32.99 o 
   2  16   3        0.11      -15.06     22.34 o 
   3  16   3      320.36      290.87     32.96 o 
   4  16   3       78.19       64.34     26.31 o 
   5  16   3       59.76       75.73     30.67 o 
  -4  17   3       74.71       66.89     31.27 o 
  -3  17   3      167.73      149.18     34.18 o 
  -2  17   3       98.30      126.91     32.15 o 
  -1  17   3      100.56       80.49     29.72 o 
   0  17   3       89.80       64.30     28.73 o 
   1  17   3      148.97      125.16     32.42 o 
   2  17   3        0.83       20.16     28.28 o 
   3  17   3      252.56      290.57     46.10 o 
 -12   0   4      343.52      327.15     76.71 o 
 -10   0   4     1093.18     1151.22     73.66 o 
  -8   0   4     8570.70     7812.06    342.02 o 
  -6   0   4     4108.92     3716.54    159.60 o 
  -4   0   4     5148.20     4942.44    274.98 o 
  -2   0   4     5437.28     5123.95     92.37 o 
   0   0   4       86.78       91.95      8.23 o 
   2   0   4     2241.18     2597.66    156.16 o 
   4   0   4     3926.92     4159.23    221.10 o 
   6   0   4      206.61      223.34     27.00 o 
   8   0   4      458.92      441.33     33.87 o 
  10   0   4      139.97      218.02     60.19 o 
 -13   1   4      139.95      140.88     50.03 o 
 -12   1   4       49.39       67.80     34.40 o 
 -11   1   4       16.06       24.14     28.22 o 
 -10   1   4      574.34      570.59     39.95 o 
  -9   1   4       99.86      101.12     23.97 o 
  -8   1   4     2069.18     1999.91     66.80 o 
  -7   1   4       91.49       97.94     18.57 o 
  -6   1   4      562.11      535.77     20.83 o 
  -5   1   4      695.16      706.37     32.56 o 
  -4   1   4     4379.96     4065.88    208.20 o 
  -3   1   4     2043.07     1919.38     79.66 o 
  -2   1   4      283.38      298.79     15.01 o 
  -1   1   4     1308.65     1308.48     24.92 o 
   0   1   4    57886.10    52137.14   1533.98 o 
   1   1   4    31925.49    32702.25   1330.65 o 
   2   1   4      510.32      514.93     14.77 o 
   3   1   4     3375.08     3729.38    139.66 o 
   4   1   4     4916.01     4979.13    169.66 o 
   5   1   4     1151.92     1170.72     35.51 o 
   6   1   4       44.37       22.13     10.41 o 
   7   1   4      233.99      213.07     17.06 o 
   8   1   4       31.59       49.55     14.61 o 
   9   1   4     1121.52     1154.76     40.94 o 
  10   1   4     1549.48     1385.77    178.56 o 
 -12   2   4      108.73       84.38     36.05 o 
 -11   2   4      116.05       96.49     33.64 o 
 -10   2   4      366.96      413.58     41.97 o 
  -9   2   4      127.07      112.57     24.07 o 
  -8   2   4      256.93      263.11     26.66 o 
  -7   2   4      242.37      210.79     22.97 o 
  -6   2   4     4665.60     4366.13    150.33 o 
  -5   2   4      720.61      600.17     34.84 o 
  -4   2   4     7633.89     8186.33    349.89 o 
  -3   2   4     3114.75     3155.76    118.35 o 
  -2   2   4       16.76       16.89      5.43 o 
  -1   2   4     1074.04     1180.71     37.45 o 
   0   2   4    25082.72    25563.40    757.36 o 
   1   2   4     8353.31     9023.91    310.99 o 
   2   2   4      431.04      456.30     19.64 o 
   3   2   4      243.86      222.00     13.98 o 
   4   2   4      117.90      155.80     11.11 o 
   5   2   4     1260.21     1190.42     39.60 o 
   6   2   4      218.27      216.41     15.37 o 
   7   2   4      696.30      685.88     26.16 o 
   8   2   4       53.70       58.21     17.04 o 
   9   2   4      369.06      372.97     31.39 o 
  10   2   4      247.56      222.06     43.11 o 
  11   2   4       86.90       38.91     52.61 o 
 -12   3   4       98.34      111.97     37.94 o 
 -11   3   4        0.91      -13.91     26.50 o 
 -10   3   4       15.83       21.73     26.10 o 
  -9   3   4      751.81      729.08     40.99 o 
  -8   3   4      548.11      542.90     33.62 o 
  -7   3   4      724.79      769.35     29.90 o 
  -6   3   4      275.36      272.48     17.91 o 
  -5   3   4     1928.82     1898.80    103.50 o 
  -4   3   4       44.34       53.44      8.04 o 
  -3   3   4       40.84       58.22      7.54 o 
  -2   3   4     1605.97     1449.69     77.03 o 
  -1   3   4     1430.92     1480.79    101.33 o 
   0   3   4       94.20      105.22     12.86 o 
   1   3   4        9.73       16.72      5.77 o 
   2   3   4      611.63      725.87     19.58 o 
   3   3   4      461.25      456.61     23.49 o 
   4   3   4      178.58      187.86     11.89 o 
   5   3   4     2611.18     2438.86     79.21 o 
   6   3   4      891.84      863.12     26.35 o 
   7   3   4      714.25      721.56     30.29 o 
   8   3   4      654.17      704.57     33.28 o 
   9   3   4      698.29      768.67     41.32 o 
  10   3   4      173.50      113.79     53.01 o 
  11   3   4     1234.39     1276.48     79.85 o 
 -12   4   4       36.78       55.17     35.24 o 
 -11   4   4      810.11      903.35     60.85 o 
 -10   4   4       93.76      105.06     31.99 o 
  -9   4   4     1710.30     1766.28    106.83 o 
  -8   4   4      604.26      591.15     43.14 o 
  -7   4   4     1256.30     1204.15     61.06 o 
  -6   4   4       28.55       33.73     12.93 o 
  -5   4   4      777.91      693.42     37.12 o 
  -4   4   4      811.56      946.88     28.84 o 
  -3   4   4     1083.45     1113.07     29.40 o 
  -2   4   4      310.18      325.34     34.33 o 
  -1   4   4       32.05       19.54      5.83 o 
   0   4   4       77.06       68.91      7.86 o 
   1   4   4      265.43      283.59     16.88 o 
   2   4   4     4932.95     5023.23    186.80 o 
   3   4   4      257.55      263.57     15.59 o 
   4   4   4      218.34      271.19     13.14 o 
   5   4   4      995.63     1069.14     44.36 o 
   6   4   4        1.07       -2.97     11.81 o 
   7   4   4       60.73       64.50     15.89 o 
   8   4   4       16.66        0.58     15.16 o 
   9   4   4      116.02      143.33     25.12 o 
  10   4   4       35.35       24.31     17.08 o 
  11   4   4       17.40       29.27     34.93 o 
 -12   5   4        1.90       14.83     31.53 o 
 -11   5   4      143.12      107.21     35.46 o 
 -10   5   4       25.32       46.28     40.55 o 
  -9   5   4       19.26       42.05     26.30 o 
  -8   5   4       28.21       41.04     23.64 o 
  -7   5   4      261.29      270.05     21.73 o 
  -6   5   4      154.48      178.54     18.02 o 
  -5   5   4     1671.99     1582.37     64.01 o 
  -4   5   4     3690.90     3724.04     69.31 o 
  -3   5   4     2298.61     2387.70     67.19 o 
  -2   5   4      238.33      239.22     13.00 o 
  -1   5   4      987.76      714.04     80.07 o 
   0   5   4     5845.59     6072.86    213.64 o 
   1   5   4     1449.67     1351.98     54.25 o 
   2   5   4       83.32       77.83      8.03 o 
   3   5   4     1724.98     1717.79     39.74 o 
   4   5   4      384.18      351.76     20.14 o 
   5   5   4      287.98      261.58     19.45 o 
   6   5   4     2492.30     2568.64     83.61 o 
   7   5   4     1619.98     1573.60     43.19 o 
   8   5   4      111.50      138.68     24.08 o 
   9   5   4      501.56      504.15     36.91 o 
  10   5   4      774.27      578.30    188.39 o 
  11   5   4      418.78      447.11     49.15 o 
  12   5   4       71.72       90.66     62.64 o 
 -12   6   4      152.90      147.27     39.92 o 
 -11   6   4      271.71      299.00     43.39 o 
 -10   6   4      575.86      568.20     50.17 o 
  -9   6   4     1675.98     1593.03     68.40 o 
  -8   6   4      495.14      482.79     41.58 o 
  -7   6   4      578.35      645.06     35.44 o 
  -6   6   4     3175.12     3264.69    161.90 o 
  -5   6   4     1871.07     1945.36     55.32 o 
  -4   6   4     2801.08     2879.97     87.91 o 
  -3   6   4     3905.05     4014.03    153.02 o 
  -2   6   4      718.43      656.79     20.43 o 
  -1   6   4     1430.68     1275.44     93.66 o 
   0   6   4     1923.83     1960.98     60.07 o 
   1   6   4      124.34      108.47     11.42 o 
   2   6   4       18.97       10.39      6.76 o 
   3   6   4       95.88       94.88     13.01 o 
   4   6   4     1177.00     1169.08     47.66 o 
   5   6   4      104.27      103.16     16.07 o 
   6   6   4      135.02      134.24     18.34 o 
   7   6   4      645.99      626.74     32.06 o 
   8   6   4       77.68       85.74     22.18 o 
   9   6   4       92.76       70.51     23.48 o 
  10   6   4       52.07       38.95     21.19 o 
  11   6   4      282.66      314.94     44.25 o 
 -12   7   4        1.25        3.02     32.81 o 
 -11   7   4       32.71       32.80     32.49 o 
 -10   7   4       21.15       -5.53     27.95 o 
  -9   7   4      303.44      249.16     38.21 o 
  -8   7   4      299.97      325.78     37.88 o 
  -7   7   4       26.23       20.74     18.67 o 
  -6   7   4     1465.14     1442.83     52.24 o 
  -5   7   4        4.22       16.71     11.11 o 
  -4   7   4     1080.99     1117.35     28.99 o 
  -3   7   4       36.71       38.01     10.59 o 
  -2   7   4      929.40      741.22    131.15 o 
  -1   7   4      733.10      738.61     26.99 o 
   0   7   4     2361.66     2335.05     56.06 o 
   1   7   4     3088.67     3298.74     68.02 o 
   2   7   4     2452.76     2427.55     65.23 o 
   3   7   4      195.63      206.07     17.71 o 
   4   7   4     1557.23     1563.80     40.98 o 
   5   7   4     1243.68     1247.14     41.69 o 
   6   7   4     2906.87     2835.01     95.64 o 
   7   7   4      102.48       90.66     21.42 o 
   8   7   4      257.13      262.54     29.16 o 
   9   7   4       10.83       12.52     22.00 o 
  10   7   4     1009.23     1113.92     64.90 o 
  11   7   4       69.91       55.28     32.59 o 
 -11   8   4       43.93       32.44     33.62 o 
 -10   8   4      591.73      625.16     53.47 o 
  -9   8   4      132.91       72.18     30.74 o 
  -8   8   4       69.04       92.35     27.93 o 
  -7   8   4       33.69       18.93     19.00 o 
  -6   8   4     2001.66     2034.88     65.66 o 
  -5   8   4      473.23      502.86     27.08 o 
  -4   8   4     3676.82     3683.55     51.95 o 
  -3   8   4       27.62       21.43     10.80 o 
  -2   8   4     1940.58     1856.39    110.52 o 
  -1   8   4     1487.47     1591.01     39.84 o 
   0   8   4     3237.70     2712.98    423.26 o 
   1   8   4      276.00      268.03     17.81 o 
   2   8   4      615.95      650.40     34.97 o 
   3   8   4      394.71      398.60     23.19 o 
   4   8   4      174.67      188.90     19.59 o 
   5   8   4       69.97       48.01     16.18 o 
   6   8   4     1075.06     1063.88     38.81 o 
   7   8   4       13.58       19.67     19.38 o 
   8   8   4      101.36       98.18     25.07 o 
   9   8   4      636.92      649.37     43.74 o 
  10   8   4        0.94       17.80     28.71 o 
  11   8   4        1.09      -18.94     30.21 o 
 -11   9   4       34.75       60.06     36.33 o 
 -10   9   4      163.54      191.91     41.15 o 
  -9   9   4      421.40      342.78     43.70 o 
  -8   9   4       63.80       40.83     27.67 o 
  -7   9   4      835.95      825.77     43.10 o 
  -6   9   4       11.34       16.93     18.32 o 
  -5   9   4      180.62      190.51     20.25 o 
  -4   9   4     2248.65     2218.10     53.98 o 
  -3   9   4      287.84      282.23     18.83 o 
  -2   9   4     2237.96     2189.51     44.61 o 
  -1   9   4      409.44      409.71     20.97 o 
   0   9   4      226.79      155.79     45.53 o 
   1   9   4      708.97      741.44     35.83 o 
   2   9   4     2656.31     2619.89     87.43 o 
   3   9   4      384.83      361.80     23.68 o 
   4   9   4       16.42       15.30     14.65 o 
   5   9   4      815.88      798.15     36.08 o 
   6   9   4     1206.21     1210.53     48.56 o 
   7   9   4      200.62      193.16     27.87 o 
   8   9   4     1365.60     1253.91     56.51 o 
   9   9   4        2.50        9.51     22.22 o 
  10   9   4      369.59      395.53     48.04 o 
 -10  10   4      156.66      137.25     39.38 o 
  -9  10   4      283.14      313.89     42.53 o 
  -8  10   4      257.58      305.68     40.86 o 
  -7  10   4      594.70      599.17     39.84 o 
  -6  10   4      541.15      520.48     36.30 o 
  -5  10   4     1744.09     1762.48     48.47 o 
  -4  10   4      175.03      193.12     20.81 o 
  -3  10   4      185.26      122.03     49.52 o 
  -2  10   4      534.49      548.92     24.88 o 
  -1  10   4     2556.46     2551.56     61.43 o 
   0  10   4        7.43       22.61     11.34 o 
   1  10   4      418.98      415.42     25.56 o 
   2  10   4        2.88        1.13     13.46 o 
   3  10   4     2166.70     2231.68     51.72 o 
   4  10   4       55.87       55.83     17.53 o 
   5  10   4     1281.43     1297.21     53.96 o 
   6  10   4      177.81      208.91     27.99 o 
   7  10   4       31.00       25.36     21.47 o 
   8  10   4       46.32       50.90     24.80 o 
   9  10   4       79.23       48.75     26.71 o 
  10  10   4       35.61       46.40     33.64 o 
 -10  11   4        0.71        8.97     32.92 o 
  -9  11   4       51.78       71.31     32.97 o 
  -8  11   4        5.13       19.79     28.72 o 
  -7  11   4      523.92      538.52     40.28 o 
  -6  11   4       21.82       16.30     20.32 o 
  -5  11   4       37.38       36.00     17.22 o 
  -4  11   4     4539.87     4481.52     80.32 o 
  -3  11   4      860.71      765.70    134.55 o 
  -2  11   4       44.02       39.68     13.89 o 
  -1  11   4      845.71      884.20     30.52 o 
   0  11   4      245.71      253.82     22.47 o 
   1  11   4     1903.82     1990.65     71.10 o 
   2  11   4      643.89      662.48     33.35 o 
   3  11   4     3709.44     3601.01     81.98 o 
   4  11   4      187.97      201.53     24.14 o 
   5  11   4      437.05      485.84     32.25 o 
   6  11   4      103.12      110.87     25.54 o 
   7  11   4     1434.15     1532.47     69.62 o 
   8  11   4        4.75       18.77     23.93 o 
   9  11   4      171.36      188.54     34.40 o 
  -9  12   4      164.30      153.79     40.61 o 
  -8  12   4        1.85       -4.78     25.10 o 
  -7  12   4      974.26     1055.23     53.34 o 
  -6  12   4        2.82       -6.18     20.64 o 
  -5  12   4     1502.57     1573.22     50.03 o 
  -4  12   4      437.64      256.10    105.10 o 
  -3  12   4     1423.47     1396.25     71.88 o 
  -2  12   4      179.30      165.48     21.34 o 
  -1  12   4     1304.04     1284.26     42.72 o 
   0  12   4       57.86       40.33     16.62 o 
   1  12   4      342.89      366.45     26.49 o 
   2  12   4       66.02       61.88     18.71 o 
   3  12   4      223.90      263.06     25.35 o 
   4  12   4        0.07        6.01     17.63 o 
   5  12   4       89.47       56.16     23.25 o 
   6  12   4       38.60       42.89     24.67 o 
   7  12   4        7.49       -2.19     26.09 o 
   8  12   4      116.99      159.98     32.24 o 
   9  12   4       15.70        8.54     26.47 o 
  -9  13   4       40.25       31.28     34.40 o 
  -8  13   4      122.06      132.43     32.57 o 
  -7  13   4      119.66      133.02     30.93 o 
  -6  13   4       54.90       68.32     25.97 o 
  -5  13   4      592.68      599.84     36.73 o 
  -4  13   4      441.70      389.03     30.58 o 
  -3  13   4     4120.25     4051.51     75.77 o 
  -2  13   4      157.86      142.21     25.86 o 
  -1  13   4      591.16      595.94     38.96 o 
   0  13   4      467.99      438.96     33.66 o 
   1  13   4      137.64       81.25     31.57 o 
   2  13   4      478.15      432.32     31.17 o 
   3  13   4      452.44      438.69     32.31 o 
   4  13   4      383.98      398.03     32.14 o 
   5  13   4      283.85      273.11     33.82 o 
   6  13   4      327.96      314.03     36.16 o 
   7  13   4      365.04      384.84     40.49 o 
   8  13   4       83.32       84.78     31.26 o 
  -8  14   4      396.72      425.90     44.42 o 
  -7  14   4      145.19      181.28     33.68 o 
  -6  14   4      215.51      231.49     34.29 o 
  -5  14   4      146.68      158.14     29.97 o 
  -4  14   4     1019.23     1089.06     46.28 o 
  -3  14   4      590.27      600.28     41.94 o 
  -2  14   4      875.17      919.14     48.49 o 
  -1  14   4      892.86      821.20     48.54 o 
   0  14   4     1072.03     1123.00     52.30 o 
   1  14   4       23.77       21.15     18.44 o 
   2  14   4      670.99      656.38     42.00 o 
   3  14   4      163.17      159.74     25.53 o 
   4  14   4      320.05      278.75     34.28 o 
   5  14   4      134.56      132.37     30.76 o 
   6  14   4      245.04      203.55     34.36 o 
   7  14   4        0.39      -11.49     26.46 o 
  -7  15   4       38.19       53.18     30.81 o 
  -6  15   4      137.67      121.99     32.04 o 
  -5  15   4        0.26       -1.41     23.68 o 
  -4  15   4      627.43      668.79     46.47 o 
  -3  15   4        0.25        6.70     22.46 o 
  -2  15   4      137.73      156.78     29.91 o 
  -1  15   4       23.05       29.12     23.38 o 
   0  15   4     1201.56     1116.64     54.08 o 
   1  15   4       59.14       64.28     25.55 o 
   2  15   4      227.09      192.92     27.37 o 
   3  15   4      211.85      229.04     29.98 o 
   4  15   4      537.14      532.21     43.72 o 
   5  15   4       62.26       39.38     27.78 o 
   6  15   4      269.95      264.10     37.67 o 
  -5  16   4       69.16       36.30     33.55 o 
  -4  16   4      245.72      282.92     37.70 o 
  -3  16   4      110.29       93.72     28.59 o 
  -2  16   4      411.11      386.37     40.25 o 
  -1  16   4        0.27       21.15     27.37 o 
   0  16   4      305.59      299.04     36.38 o 
   1  16   4      143.84      109.06     30.75 o 
   2  16   4      333.28      306.62     37.74 o 
   3  16   4       12.32       10.45     27.89 o 
   4  16   4       55.36       41.45     28.67 o 
   5  16   4        0.30       -8.27     26.15 o 
  -4  17   4      104.46       67.50     31.30 o 
  -3  17   4      117.38       93.57     30.87 o 
  -2  17   4      294.24      271.25     37.82 o 
  -1  17   4       97.14       87.67     30.39 o 
   0  17   4      239.68      225.39     36.97 o 
   1  17   4       88.95      109.23     32.45 o 
   2  17   4      146.35      189.54     35.03 o 
   3  17   4      173.14      132.39     39.74 o 
 -11   0   5        8.09       -3.60     33.68 o 
  -9   0   5      674.09      666.18     62.76 o 
  -7   0   5     4123.83     3770.18    331.56 o 
  -5   0   5     4243.58     3539.82    311.43 o 
  -3   0   5     3449.65     2853.79    145.84 o 
  -1   0   5     1301.86     1231.37     25.85 o 
   1   0   5     8836.71     8952.88    650.70 o 
   3   0   5      495.68      486.75     20.30 o 
   5   0   5    14058.95    14370.67    777.72 o 
   7   0   5     2689.51     2738.30    152.64 o 
   9   0   5      187.89      249.22     56.89 o 
  11   0   5      919.68     1109.68    110.72 o 
 -12   1   5      102.87      122.18     37.55 o 
 -11   1   5      283.79      261.48     34.69 o 
 -10   1   5      118.31      126.55     27.35 o 
  -9   1   5      539.91      521.71     36.57 o 
  -8   1   5     1078.49     1002.85     43.70 o 
  -7   1   5      133.08      118.24     20.51 o 
  -6   1   5        4.93        2.26     14.01 o 
  -5   1   5     1133.98     1141.57     55.21 o 
  -4   1   5     1745.00     1734.14    106.79 o 
  -3   1   5      399.49      387.27     14.88 o 
  -2   1   5      146.06      117.05     31.12 o 
  -1   1   5      409.50      389.39     12.22 o 
   0   1   5    19914.57    19802.90    366.57 o 
   1   1   5     8131.51     8510.69    338.06 o 
   2   1   5       20.90       22.64      6.97 o 
   3   1   5      967.81      980.46     38.52 o 
   4   1   5      390.12      362.60     16.27 o 
   5   1   5      828.86      929.97     40.64 o 
   6   1   5      105.04       98.45     13.00 o 
   7   1   5       89.99      116.85     15.09 o 
   8   1   5       31.12       35.56     18.35 o 
   9   1   5      434.74      430.45     39.14 o 
  10   1   5       10.95       15.62     33.30 o 
  11   1   5       28.87       39.90     41.23 o 
 -12   2   5      194.39      208.37     42.17 o 
 -11   2   5      109.16       96.46     33.92 o 
 -10   2   5     1691.06     1659.35     62.65 o 
  -9   2   5      122.75      127.48     25.74 o 
  -8   2   5      342.39      350.07     29.33 o 
  -7   2   5      471.70      459.82     56.12 o 
  -6   2   5      629.24      596.76     40.13 o 
  -5   2   5     2236.00     2330.50    131.05 o 
  -4   2   5     5813.65     6020.51    267.14 o 
  -3   2   5     1454.98     1397.18     54.93 o 
  -2   2   5        6.44        8.26      4.99 o 
  -1   2   5       17.64        9.81      5.41 o 
   0   2   5     7313.07     7452.21    342.23 o 
   1   2   5    21974.12    22032.05    623.08 o 
   2   2   5       22.58       21.01      5.16 o 
   3   2   5     7702.29     8010.94    243.98 o 
   4   2   5      281.33      257.48     13.81 o 
   5   2   5     5120.91     5441.09    204.68 o 
   6   2   5      132.74      128.96     13.70 o 
   7   2   5     1225.60     1300.61     45.56 o 
   8   2   5     1074.11     1105.50     71.22 o 
   9   2   5     1039.46     1070.58     48.26 o 
  10   2   5      542.07      587.02     54.13 o 
  11   2   5      609.68      631.84     64.48 o 
 -12   3   5       37.94       37.40     33.37 o 
 -11   3   5      195.57      212.11     39.26 o 
 -10   3   5      980.85     1003.85     59.53 o 
  -9   3   5      148.04      152.88     26.36 o 
  -8   3   5       58.77       25.06     19.31 o 
  -7   3   5        3.36        4.83     16.35 o 
  -6   3   5      997.86     1010.99     45.91 o 
  -5   3   5      443.15      517.33     20.81 o 
  -4   3   5      758.23     1036.40     44.45 o 
  -3   3   5     2191.96     2440.30    101.31 o 
  -2   3   5     2470.94     2644.53    106.08 o 
  -1   3   5     2624.58     2761.17     81.09 o 
   0   3   5     2985.31     2413.38    497.57 o 
   1   3   5     6130.40     6253.40    211.33 o 
   2   3   5      267.45      273.73     13.61 o 
   3   3   5      952.40      962.27     33.46 o 
   4   3   5     1603.06     1655.16     54.77 o 
   5   3   5     2609.60     2712.07    109.47 o 
   6   3   5       73.85       82.95     15.23 o 
   7   3   5       73.76       71.57     16.20 o 
   8   3   5       77.15       80.52     20.77 o 
   9   3   5      155.55      175.74     26.37 o 
  10   3   5       26.61       12.81     26.22 o 
  11   3   5        9.72      -33.03     49.31 o 
 -12   4   5      288.30      353.65     49.08 o 
 -11   4   5       70.83       83.56     34.44 o 
 -10   4   5      271.98      260.74     38.31 o 
  -9   4   5       11.41       14.00     24.07 o 
  -8   4   5      600.09      615.91     37.18 o 
  -7   4   5        0.02       -5.59     15.56 o 
  -6   4   5      179.29      168.81     17.19 o 
  -5   4   5       27.38       29.89      9.29 o 
  -4   4   5       24.46       17.57      8.16 o 
  -3   4   5     2686.53     2833.98     85.79 o 
  -2   4   5      604.26      396.74     94.33 o 
  -1   4   5      638.81      631.15     75.98 o 
   0   4   5     3585.13     3503.99    128.13 o 
   1   4   5      982.80      911.66     30.29 o 
   2   4   5      274.37      385.51     20.57 o 
   3   4   5      948.15      919.14     23.01 o 
   4   4   5     6999.00     6981.82    255.60 o 
   5   4   5       77.10       53.90     12.92 o 
   6   4   5     3860.48     3787.00    132.43 o 
   7   4   5       54.87       58.11     19.29 o 
   8   4   5     1454.53     1482.63     63.63 o 
   9   4   5       38.88       39.32     21.52 o 
  10   4   5     1200.06     1182.19     62.82 o 
  11   4   5        1.17       -4.48     34.45 o 
 -12   5   5       53.32       12.91     33.83 o 
 -11   5   5      289.81      368.40     45.89 o 
 -10   5   5      452.47      428.85     44.48 o 
  -9   5   5      618.07      570.46     45.56 o 
  -8   5   5        6.20       18.09     22.03 o 
  -7   5   5      173.39      151.33     22.77 o 
  -6   5   5     1087.31     1080.10     42.53 o 
  -5   5   5     1545.31     1608.89     72.36 o 
  -4   5   5      150.79      119.00     11.75 o 
  -3   5   5     1860.99     1861.57     57.74 o 
  -2   5   5     2421.53     2206.58    173.85 o 
  -1   5   5      407.95      425.21     16.55 o 
   0   5   5     7903.22     8293.76    308.26 o 
   1   5   5      800.47      954.94     34.28 o 
   2   5   5      161.75      152.95     10.66 o 
   3   5   5      749.20      761.36     49.62 o 
   4   5   5       75.68       98.69     13.77 o 
   5   5   5      154.28      154.11     17.02 o 
   6   5   5       43.47       49.61     14.99 o 
   7   5   5      137.14      124.51     21.79 o 
   8   5   5        0.84       -4.29     17.66 o 
   9   5   5       43.65       46.82     23.00 o 
  10   5   5       22.18       41.91     24.41 o 
  11   5   5      102.12       72.59     41.31 o 
 -12   6   5       59.57       71.63     37.75 o 
 -11   6   5       41.12       36.45     31.76 o 
 -10   6   5       82.02       84.10     32.51 o 
  -9   6   5      730.96      718.30     52.21 o 
  -8   6   5      171.20      236.60     33.70 o 
  -7   6   5      191.67      224.96     34.88 o 
  -6   6   5     1021.35     1057.01     35.57 o 
  -5   6   5     1548.84     1592.09     59.25 o 
  -4   6   5     1281.55     1328.26     34.63 o 
  -3   6   5     5254.52     5362.34    107.52 o 
  -2   6   5     1697.63     1734.86     59.17 o 
  -1   6   5     1749.14     1696.50     77.61 o 
   0   6   5     4983.99     5094.46    150.24 o 
   1   6   5     7217.43     7387.76    302.45 o 
   2   6   5     3876.91     3566.97    146.04 o 
   3   6   5     1457.17     1506.07     40.24 o 
   4   6   5      688.67      661.68     28.12 o 
   5   6   5      906.35      868.39     43.90 o 
   6   6   5      665.43      643.18     36.37 o 
   7   6   5      948.12      951.01     43.03 o 
   8   6   5       56.18       73.72     22.78 o 
   9   6   5      172.02      208.10     29.96 o 
  10   6   5      333.67      355.40     36.72 o 
  11   6   5       73.15       88.73     42.89 o 
 -11   7   5      234.75      226.70     42.40 o 
 -10   7   5      271.75      229.64     39.44 o 
  -9   7   5      796.99      809.87     54.54 o 
  -8   7   5     1459.64     1169.36     59.67 o 
  -7   7   5     1489.46     1497.54     50.79 o 
  -6   7   5      149.37      151.53     21.82 o 
  -5   7   5     1141.13     1242.17     42.65 o 
  -4   7   5      770.56      752.31     28.94 o 
  -3   7   5     1915.00     2080.32     37.19 o 
  -2   7   5     1457.46     1253.44    234.97 o 
  -1   7   5     1464.52     1230.47    115.35 o 
   0   7   5      407.31      440.93     23.10 o 
   1   7   5     1879.46     1925.44     42.81 o 
   2   7   5       65.96       57.77     12.73 o 
   3   7   5     2053.15     2089.30     53.54 o 
   4   7   5      412.97      425.60     23.88 o 
   5   7   5      480.41      464.40     28.61 o 
   6   7   5      637.32      589.70     46.48 o 
   7   7   5      219.87      192.31     28.43 o 
   8   7   5      133.08      103.69     24.18 o 
   9   7   5       54.60       59.39     24.86 o 
  10   7   5       10.45       -1.31     24.58 o 
  11   7   5      245.78      315.42     56.48 o 
 -11   8   5       86.40       87.21     36.78 o 
 -10   8   5        0.01       -7.04     28.59 o 
  -9   8   5      469.71      444.54     45.69 o 
  -8   8   5      711.03      713.32     49.98 o 
  -7   8   5      636.72      648.67     46.25 o 
  -6   8   5      100.45       98.09     20.95 o 
  -5   8   5     1781.86     1842.72     45.89 o 
  -4   8   5     1154.39     1151.98     51.38 o 
  -3   8   5     3365.27     3348.71     50.24 o 
  -2   8   5      819.51      809.82     35.76 o 
  -1   8   5      935.12      926.86     33.09 o 
   0   8   5      215.87      228.15     15.50 o 
   1   8   5     1454.42     1367.99     45.77 o 
   2   8   5       17.41        7.02     11.98 o 
   3   8   5     1464.39     1509.31     56.58 o 
   4   8   5      239.18      256.10     21.28 o 
   5   8   5      368.58      409.36     29.00 o 
   6   8   5      279.64      314.57     29.46 o 
   7   8   5      289.16      337.50     32.65 o 
   8   8   5       21.22       28.08     21.50 o 
   9   8   5      647.20      650.22     44.74 o 
  10   8   5        0.64        7.11     24.71 o 
  11   8   5      197.36      158.96     83.44 o 
 -11   9   5      261.72      294.02     49.38 o 
 -10   9   5       41.78       78.18     34.74 o 
  -9   9   5      107.55       79.57     33.20 o 
  -8   9   5       45.73       30.26     27.20 o 
  -7   9   5      238.31      259.73     29.25 o 
  -6   9   5      440.14      448.11     38.51 o 
  -5   9   5       47.29       57.52     16.57 o 
  -4   9   5      335.87      309.10     20.24 o 
  -3   9   5      830.27      838.07     28.72 o 
  -2   9   5     2749.62     2822.03     84.42 o 
  -1   9   5      179.57      193.43     16.33 o 
   0   9   5      324.66      350.35     19.45 o 
   1   9   5        2.08        5.65     13.77 o 
   2   9   5      328.63      340.97     23.06 o 
   3   9   5        4.05        0.48     13.57 o 
   4   9   5     2022.17     1892.15     47.89 o 
   5   9   5       42.09       22.60     18.69 o 
   6   9   5       15.39       16.14     19.62 o 
   7   9   5       33.70       39.06     21.67 o 
   8   9   5       34.73       40.97     24.48 o 
   9   9   5       15.54       11.04     24.61 o 
  10   9   5       17.78       10.27     25.89 o 
 -10  10   5       10.77       13.69     31.44 o 
  -9  10   5      125.63      123.24     35.61 o 
  -8  10   5      669.11      658.25     52.05 o 
  -7  10   5      434.57      406.16     35.06 o 
  -6  10   5      383.11      390.25     33.29 o 
  -5  10   5      155.24      162.28     20.95 o 
  -4  10   5     1855.49     1842.09     47.82 o 
  -3  10   5        5.06       -7.72     11.61 o 
  -2  10   5     1054.74     1079.86     32.31 o 
  -1  10   5      375.10      368.98     21.28 o 
   0  10   5     1696.71     1122.68    318.95 o 
   1  10   5       59.82       72.25     16.09 o 
   2  10   5     2708.76     2769.38     92.75 o 
   3  10   5     2070.29     2097.55     51.05 o 
   4  10   5     2090.95     2131.73     61.72 o 
   5  10   5      602.81      576.82     38.08 o 
   6  10   5     1386.20     1461.65     97.21 o 
   7  10   5      222.86      224.85     30.93 o 
   8  10   5      599.48      613.96     44.28 o 
   9  10   5       87.19       79.31     29.57 o 
  10  10   5       20.08       -1.59     30.56 o 
 -10  11   5      250.71      237.00     43.83 o 
  -9  11   5      327.95      288.82     44.55 o 
  -8  11   5      877.87      880.10     60.25 o 
  -7  11   5       24.08       13.20     21.98 o 
  -6  11   5      611.08      651.34     41.54 o 
  -5  11   5      122.88      108.54     24.42 o 
  -4  11   5      198.01      195.23     22.86 o 
  -3  11   5       18.67        5.10      7.98 o 
  -2  11   5     1293.07     1267.36     36.31 o 
  -1  11   5       31.16       15.44     13.23 o 
   0  11   5        4.29        2.84      8.68 o 
   1  11   5        1.23       -3.83     13.89 o 
   2  11   5      104.23       84.13     18.55 o 
   3  11   5        4.70        0.33     15.55 o 
   4  11   5     1260.60     1269.66     44.40 o 
   5  11   5        8.63       26.74     21.15 o 
   6  11   5      142.70      146.84     28.50 o 
   7  11   5      191.04      192.01     31.38 o 
   8  11   5       55.02       68.72     27.89 o 
   9  11   5       34.11       35.53     27.69 o 
  -9  12   5        1.23      -12.34     31.23 o 
  -8  12   5      269.64      277.68     43.43 o 
  -7  12   5       26.23       41.81     25.55 o 
  -6  12   5      206.12      230.23     31.43 o 
  -5  12   5      155.18      157.18     27.44 o 
  -4  12   5     1326.09     1414.10     58.06 o 
  -3  12   5      872.99      905.46     38.92 o 
  -2  12   5     1936.17     1957.69     59.90 o 
  -1  12   5       39.05       54.83     17.79 o 
   0  12   5     1398.29     1521.05     61.89 o 
   1  12   5      442.01      437.71     29.12 o 
   2  12   5     2376.78     2346.07     91.56 o 
   3  12   5        3.42        3.22     16.53 o 
   4  12   5      659.16      685.99     42.49 o 
   5  12   5       12.59       22.79     21.08 o 
   6  12   5      305.19      326.84     35.83 o 
   7  12   5       19.14       27.11     24.80 o 
   8  12   5      695.88      701.35     50.62 o 
   9  12   5       63.04       85.09     32.52 o 
  -8  13   5       19.34       24.11     31.99 o 
  -7  13   5      157.78      202.32     33.99 o 
  -6  13   5      169.89      193.54     31.19 o 
  -5  13   5       36.58       30.70     22.94 o 
  -4  13   5      325.02      302.85     27.07 o 
  -3  13   5      198.82      187.48     24.17 o 
  -2  13   5      321.80      348.18     32.40 o 
  -1  13   5       97.53      123.75     24.79 o 
   0  13   5     1561.38     1342.52     77.35 o 
   1  13   5      243.11      239.47     26.27 o 
   2  13   5       92.01       99.16     24.59 o 
   3  13   5       49.08       66.24     21.02 o 
   4  13   5      228.77      222.49     31.09 o 
   5  13   5       45.54       53.86     24.87 o 
   6  13   5       28.13       31.31     25.35 o 
   7  13   5        0.21       19.93     29.72 o 
   8  13   5        0.42        5.93     27.34 o 
  -8  14   5       69.94       52.97     35.22 o 
  -7  14   5      563.97      602.24     47.00 o 
  -6  14   5      216.23      252.25     35.74 o 
  -5  14   5     1325.97     1330.24     68.84 o 
  -4  14   5        2.83        3.45     12.40 o 
  -3  14   5     1785.65     1881.27     65.39 o 
  -2  14   5     1064.40     1089.56     51.36 o 
  -1  14   5     1265.33     1270.93     56.40 o 
   0  14   5      329.03      342.78     34.22 o 
   1  14   5     1062.26      669.27    194.86 o 
   2  14   5      184.14      152.57     25.67 o 
   3  14   5      273.42      260.19     33.67 o 
   4  14   5      564.34      574.11     43.69 o 
   5  14   5      462.17      398.35     40.00 o 
   6  14   5      298.94      276.11     37.51 o 
   7  14   5      116.52      100.10     36.23 o 
  -6  15   5       20.78       52.20     28.51 o 
  -5  15   5      138.30      135.10     30.94 o 
  -4  15   5        0.95       -2.59     23.39 o 
  -3  15   5      480.06      439.93     39.74 o 
  -2  15   5      266.53      224.29     32.92 o 
  -1  15   5      251.44      279.77     35.07 o 
   0  15   5        1.45       -1.44     22.02 o 
   1  15   5      117.31      146.80     30.13 o 
   2  15   5        2.54       13.48     20.54 o 
   3  15   5       58.61       68.26     30.82 o 
   4  15   5      140.82      182.41     32.73 o 
   5  15   5       22.80       41.63     27.66 o 
   6  15   5       14.95       19.31     28.57 o 
  -5  16   5      155.23      121.58     38.40 o 
  -4  16   5        0.11       21.11     31.73 o 
  -3  16   5      313.00      250.53     35.65 o 
  -2  16   5        4.53       17.47     25.51 o 
  -1  16   5      834.28      729.26     71.48 o 
   0  16   5      167.49      158.02     32.73 o 
   1  16   5      625.79      542.43     44.56 o 
   2  16   5       22.72       12.90     29.47 o 
   3  16   5      609.71      572.11     46.75 o 
   4  16   5       21.66       29.03     27.09 o 
   5  16   5      290.20      281.20     40.29 o 
  -3  17   5       16.95       -2.48     27.05 o 
  -2  17   5        9.82       -7.82     27.16 o 
  -1  17   5       64.71       19.40     29.36 o 
   0  17   5      164.74      171.83     35.32 o 
   1  17   5       39.10       28.52     31.64 o 
   2  17   5       64.08       71.89     36.13 o 
   3  17   5       76.11       92.37     38.00 o 
 -12   0   6       67.08       64.53     40.86 o 
 -10   0   6     1418.70     1387.27     81.37 o 
  -8   0   6       62.52       48.79     30.11 o 
  -6   0   6       64.14       78.63     24.83 o 
  -4   0   6     9558.51     8660.28    565.60 o 
  -2   0   6      608.03      615.83     21.03 o 
   0   0   6     6323.03     6400.70    191.93 o 
   2   0   6       89.12       86.58      9.44 o 
   4   0   6     1050.59     1063.79     53.12 o 
   6   0   6       61.84       78.70     18.13 o 
   8   0   6      643.17      664.09     52.33 o 
  10   0   6      722.80      793.17     97.02 o 
 -12   1   6        2.43       -2.44     32.06 o 
 -11   1   6       40.01       48.95     26.89 o 
 -10   1   6      481.85      462.37     38.24 o 
  -9   1   6      179.72      204.87     28.68 o 
  -8   1   6      783.46      689.76     48.93 o 
  -7   1   6     1672.66     1532.18    100.52 o 
  -6   1   6     1632.10     1443.74     71.24 o 
  -5   1   6      319.17      294.74     18.66 o 
  -4   1   6     4387.24     4183.74    241.73 o 
  -3   1   6      253.68      247.13     16.61 o 
  -2   1   6     3864.26     3212.59    438.10 o 
  -1   1   6     2534.24     2487.69     37.39 o 
   0   1   6    27524.70    26309.75    428.10 o 
   1   1   6      530.13      539.92     19.33 o 
   2   1   6     4210.63     4412.67    180.89 o 
   3   1   6     1377.65     1423.38     54.63 o 
   4   1   6     4185.60     4201.20    185.75 o 
   5   1   6       13.29        3.35      8.80 o 
   6   1   6     7957.33     8325.73    281.32 o 
   7   1   6       28.56       43.46     15.08 o 
   8   1   6      352.31      349.76     34.26 o 
   9   1   6      711.03      660.41     48.53 o 
  10   1   6     1178.57     1216.56     79.55 o 
  11   1   6       14.09       57.57     40.16 o 
 -12   2   6       67.48       46.16     34.43 o 
 -11   2   6       28.37       22.55     28.70 o 
 -10   2   6      471.31      464.29     39.29 o 
  -9   2   6       97.46      104.04     24.63 o 
  -8   2   6      609.52      606.96     37.13 o 
  -7   2   6      460.34      453.22     30.38 o 
  -6   2   6        2.94        4.20     14.31 o 
  -5   2   6      434.57      416.09     35.16 o 
  -4   2   6      515.64      635.81     39.66 o 
  -3   2   6     4029.08     4313.95    138.00 o 
  -2   2   6     2938.41     3075.33     64.83 o 
  -1   2   6     2605.86     2715.01     45.69 o 
   0   2   6      197.86      146.50     30.60 o 
   1   2   6      836.63      889.76     36.51 o 
   2   2   6      546.45      557.61     29.16 o 
   3   2   6      219.73      245.55     11.66 o 
   4   2   6     2436.24     2601.80     90.24 o 
   5   2   6        4.29       12.90      9.27 o 
   6   2   6      159.03      171.07     17.39 o 
   7   2   6       13.04       17.97     17.01 o 
   8   2   6        3.30       11.07     21.89 o 
   9   2   6       48.21       49.61     27.03 o 
  10   2   6       20.91        2.75     34.35 o 
  11   2   6      162.15      155.85     46.76 o 
 -12   3   6       29.47       17.92     33.48 o 
 -11   3   6      233.45      275.04     42.93 o 
 -10   3   6      163.12      195.78     36.81 o 
  -9   3   6      185.07      180.59     27.92 o 
  -8   3   6       53.89       24.24     19.78 o 
  -7   3   6     2469.36     2188.61    108.02 o 
  -6   3   6      276.52      266.35     23.63 o 
  -5   3   6     1446.10     1298.35     78.46 o 
  -4   3   6     1139.52     1249.85     55.17 o 
  -3   3   6     2763.83     2553.88     96.80 o 
  -2   3   6       27.13       20.29      7.06 o 
  -1   3   6     3142.64     3019.58    107.39 o 
   0   3   6     1236.13     1211.13     51.52 o 
   1   3   6     3242.31     3224.87    125.28 o 
   2   3   6        4.47       13.26      6.15 o 
   3   3   6     7340.76     7308.44    254.85 o 
   4   3   6       98.90       74.04     10.04 o 
   5   3   6     4619.78     4701.42    197.29 o 
   6   3   6      375.25      419.39     28.44 o 
   7   3   6     2515.80     2565.65    171.08 o 
   8   3   6       25.79       28.52     18.84 o 
   9   3   6     1828.74     1916.37    119.05 o 
  10   3   6      542.17      548.46     60.06 o 
  11   3   6      435.40      422.00     59.26 o 
 -12   4   6       39.24       48.79     35.60 o 
 -11   4   6      167.23      159.52     37.58 o 
 -10   4   6       90.67       96.23     32.48 o 
  -9   4   6      891.94      872.53     53.79 o 
  -8   4   6       55.81       39.70     20.19 o 
  -7   4   6       77.40       64.56     19.83 o 
  -6   4   6      315.21      300.79     23.17 o 
  -5   4   6     3076.69     3156.87    171.77 o 
  -4   4   6      123.63      118.39     10.97 o 
  -3   4   6      283.36      256.40     13.94 o 
  -2   4   6      318.93      340.66     15.22 o 
  -1   4   6       14.66       24.85      8.84 o 
   0   4   6     1865.97     1195.15    339.16 o 
   1   4   6      769.02      798.45     34.39 o 
   2   4   6     4601.43     4974.41    177.55 o 
   3   4   6      511.68      509.39     20.56 o 
   4   4   6     2913.61     2930.76    105.44 o 
   5   4   6      272.75      325.00     25.40 o 
   6   4   6      433.44      455.06     33.73 o 
   7   4   6       22.81       17.30     17.14 o 
   8   4   6       68.06       50.22     20.88 o 
   9   4   6        7.01       16.32     25.89 o 
  10   4   6        4.44       -3.43     27.20 o 
  11   4   6      117.05      112.53     36.22 o 
 -12   5   6       50.11       48.94     36.05 o 
 -11   5   6       59.05       83.01     35.80 o 
 -10   5   6      114.14      118.94     33.43 o 
  -9   5   6      355.11      432.69     43.13 o 
  -8   5   6      259.98      245.94     29.19 o 
  -7   5   6      499.68      477.83     32.00 o 
  -6   5   6        3.21        1.60     12.04 o 
  -5   5   6     1530.92     1397.98     56.02 o 
  -4   5   6        8.92       14.51      9.21 o 
  -3   5   6     2965.28     2922.81    111.15 o 
  -2   5   6       82.63       92.32     10.60 o 
  -1   5   6     5413.25     5439.20    190.49 o 
   0   5   6     1420.47     1479.15     57.22 o 
   1   5   6    13239.17    12721.34    580.79 o 
   2   5   6     1440.37     1486.60     82.79 o 
   3   5   6     3645.16     3424.96    114.20 o 
   4   5   6      479.50      466.27     22.60 o 
   5   5   6     3068.54     3177.16    153.90 o 
   6   5   6      720.15      711.40     36.78 o 
   7   5   6     1545.76     1538.82     74.77 o 
   8   5   6      101.23      130.54     25.04 o 
   9   5   6     1244.02     1244.02     65.64 o 
  10   5   6       62.18       62.47     30.94 o 
  11   5   6      279.44      257.76     42.84 o 
 -12   6   6      223.80      258.13     46.37 o 
 -11   6   6       59.20      106.16     35.65 o 
 -10   6   6       58.91       96.48     34.01 o 
  -9   6   6      213.38      182.69     34.85 o 
  -8   6   6        6.71        1.01     22.03 o 
  -7   6   6      592.16      564.57     34.66 o 
  -6   6   6      982.85      956.00     54.22 o 
  -5   6   6      103.69      103.82     16.07 o 
  -4   6   6      344.71      439.53     20.00 o 
  -3   6   6     1235.55     1339.49     35.87 o 
  -2   6   6     2042.57     2001.15    174.56 o 
  -1   6   6      194.56      228.90     14.43 o 
   0   6   6      276.91      374.22     18.96 o 
   1   6   6     1369.62     1530.45     70.94 o 
   2   6   6       68.78       73.21     10.23 o 
   3   6   6     1210.26     1253.65     43.69 o 
   4   6   6      557.05      562.06     25.83 o 
   5   6   6      250.55      289.25     25.71 o 
   6   6   6      264.64      290.81     26.79 o 
   7   6   6      337.05      340.03     30.87 o 
   8   6   6      116.33      107.40     24.57 o 
   9   6   6      238.04      201.81     29.79 o 
  10   6   6       23.37        7.16     28.30 o 
  11   6   6       80.35       39.24     41.67 o 
 -11   7   6        1.88       16.20     31.19 o 
 -10   7   6      251.11      227.00     39.26 o 
  -9   7   6      494.62      440.87     44.26 o 
  -8   7   6     2001.00     2040.23     86.11 o 
  -7   7   6      555.50      532.85     56.61 o 
  -6   7   6     1116.83     1140.89     48.01 o 
  -5   7   6       56.79       50.61     14.84 o 
  -4   7   6     9709.34     9791.83    249.91 o 
  -3   7   6      602.03      613.11     23.24 o 
  -2   7   6     4127.28     1800.34    982.04 o 
  -1   7   6      226.23      144.83     37.94 o 
   0   7   6     4906.69     4748.50    195.95 o 
   1   7   6       52.91       59.08     11.01 o 
   2   7   6     2568.65     2704.23    107.20 o 
   3   7   6      349.16      345.56     22.00 o 
   4   7   6     2936.50     2806.92     73.79 o 
   5   7   6       15.35       18.80     17.41 o 
   6   7   6      992.11     1016.04     60.77 o 
   7   7   6       25.45       20.66     19.98 o 
   8   7   6      117.20      146.63     26.92 o 
   9   7   6        5.26        7.87     22.29 o 
  10   7   6      898.36      873.02     60.89 o 
  11   7   6       94.53       83.86     46.67 o 
 -11   8   6        0.68       -1.86     31.09 o 
 -10   8   6      196.61      178.85     38.75 o 
  -9   8   6       92.01       71.99     31.33 o 
  -8   8   6      554.54      563.42     47.39 o 
  -7   8   6       44.07       22.39     23.51 o 
  -6   8   6      687.19      783.24     56.53 o 
  -5   8   6       34.39       28.21     15.43 o 
  -4   8   6      192.21      178.65     18.79 o 
  -3   8   6       58.82       44.79     12.33 o 
  -2   8   6     1786.88     1807.22     41.27 o 
  -1   8   6      475.21      531.60     22.71 o 
   0   8   6      179.04      197.85     15.69 o 
   1   8   6     1322.38     1345.19     43.71 o 
   2   8   6       26.98       55.39     14.15 o 
   3   8   6     1108.35     1148.09     36.34 o 
   4   8   6      674.29      650.84     35.90 o 
   5   8   6       99.29      101.63     22.00 o 
   6   8   6       91.84       88.23     22.32 o 
   7   8   6       34.07       38.52     21.54 o 
   8   8   6        6.72       10.88     21.20 o 
   9   8   6        0.14       29.10     24.41 o 
  10   8   6        6.10       -0.29     30.37 o 
 -11   9   6        4.86       13.31     33.53 o 
 -10   9   6      275.98      270.71     43.46 o 
  -9   9   6      116.86      130.08     35.64 o 
  -8   9   6      586.41      624.58     50.61 o 
  -7   9   6       49.54       62.32     26.79 o 
  -6   9   6      697.28      735.08     40.22 o 
  -5   9   6        8.91       21.14     17.41 o 
  -4   9   6     7950.14     7901.63    202.81 o 
  -3   9   6     2074.76     2130.88     42.73 o 
  -2   9   6     1731.77     1776.80     38.45 o 
  -1   9   6      282.56      244.57     23.36 o 
   0   9   6     5609.49     5549.40    150.76 o 
   1   9   6      288.46      311.04     21.92 o 
   2   9   6     2871.25     2984.75    116.56 o 
   3   9   6       85.33       97.61     17.53 o 
   4   9   6      386.62      355.23     29.82 o 
   5   9   6      720.51      786.56     48.27 o 
   6   9   6     1121.24     1096.10     53.03 o 
   7   9   6       13.09       19.40     22.01 o 
   8   9   6      472.44      522.21     40.92 o 
   9   9   6       99.63      118.76     30.33 o 
  10   9   6      245.39      259.73     44.79 o 
 -10  10   6      147.34      161.41     41.10 o 
  -9  10   6       10.07       19.91     29.96 o 
  -8  10   6      401.33      393.77     44.08 o 
  -7  10   6      138.50      131.71     31.69 o 
  -6  10   6       97.83      103.97     23.28 o 
  -5  10   6      324.97      361.67     31.15 o 
  -4  10   6        8.60       18.53     14.85 o 
  -3  10   6       21.89       12.60     10.79 o 
  -2  10   6       24.00       10.45      9.22 o 
  -1  10   6      147.91       59.01     28.71 o 
   0  10   6      377.67      377.77     24.81 o 
   1  10   6      245.56      248.87     22.29 o 
   2  10   6       77.23       75.36     17.50 o 
   3  10   6        0.80      -18.06     14.48 o 
   4  10   6       20.35       20.89     18.86 o 
   5  10   6     1335.26     1273.29     51.47 o 
   6  10   6       18.27        6.45     20.24 o 
   7  10   6       18.58       25.39     22.42 o 
   8  10   6       11.95       16.77     24.41 o 
   9  10   6        3.75      -10.54     25.50 o 
 -10  11   6        0.52      -27.84     31.46 o 
  -9  11   6      182.39      157.70     38.48 o 
  -8  11   6       30.87       33.57     28.67 o 
  -7  11   6      296.56      324.38     41.08 o 
  -6  11   6       27.97       24.66     21.30 o 
  -5  11   6       84.00      107.59     23.70 o 
  -4  11   6      198.42      175.55     22.09 o 
  -3  11   6     1139.63     1206.15     42.48 o 
  -2  11   6      686.09      683.11     29.52 o 
  -1  11   6     1429.94     1495.26     43.74 o 
   0  11   6       53.96       37.02     16.23 o 
   1  11   6     1345.01     1336.88     42.66 o 
   2  11   6       25.74       -1.97     15.51 o 
   3  11   6     1875.46     1867.28     59.39 o 
   4  11   6      387.46      383.24     33.85 o 
   5  11   6     1135.71     1142.77     62.66 o 
   6  11   6      129.44      126.60     27.51 o 
   7  11   6      275.71      288.23     36.06 o 
   8  11   6       38.24       39.30     26.44 o 
   9  11   6      792.50      793.34     54.02 o 
  -9  12   6      126.49      114.34     38.05 o 
  -8  12   6       18.14      -10.37     28.86 o 
  -7  12   6      461.71      454.81     47.20 o 
  -6  12   6      226.97      228.92     31.36 o 
  -5  12   6       73.60       52.68     23.66 o 
  -4  12   6      145.21      137.58     22.52 o 
  -3  12   6       20.76       11.39     11.77 o 
  -2  12   6        0.64       12.06     18.23 o 
  -1  12   6      300.11      308.20     25.82 o 
   0  12   6        4.37        2.86     13.11 o 
   1  12   6      108.08      111.33     20.90 o 
   2  12   6        2.92       -2.79     18.37 o 
   3  12   6       31.31       22.40     20.92 o 
   4  12   6        0.41      -12.60     18.81 o 
   5  12   6       13.53       10.49     23.16 o 
   6  12   6      197.62      242.37     39.15 o 
   7  12   6        2.25       12.89     24.53 o 
   8  12   6       38.94       21.30     27.30 o 
  -8  13   6       47.63       29.13     32.43 o 
  -7  13   6      776.39      792.72     51.45 o 
  -6  13   6      234.77      235.55     33.41 o 
  -5  13   6      748.42      812.24     48.23 o 
  -4  13   6      726.69      750.64     38.86 o 
  -3  13   6      832.73      843.05     45.46 o 
  -2  13   6      227.52      272.45     29.92 o 
  -1  13   6     1229.67     1205.84     47.70 o 
   0  13   6      461.86      418.13     54.39 o 
   1  13   6      887.81      844.58     40.14 o 
   2  13   6      398.55      433.41     36.03 o 
   3  13   6     1531.34     1524.08     59.46 o 
   4  13   6      248.77      272.32     34.23 o 
   5  13   6       57.60       60.01     25.77 o 
   6  13   6      237.63      179.30     37.99 o 
   7  13   6      817.15      820.83     53.25 o 
  -7  14   6       18.96        1.82     25.52 o 
  -6  14   6      130.44       85.71     29.25 o 
  -5  14   6      235.23      244.61     33.79 o 
  -4  14   6        8.99        6.16     27.27 o 
  -3  14   6      353.86      381.43     35.97 o 
  -2  14   6       11.60       11.87     22.26 o 
  -1  14   6       56.43       46.25     23.90 o 
   0  14   6       65.45       74.21     21.36 o 
   1  14   6        1.34       18.06     19.36 o 
   2  14   6      101.81       82.19     26.26 o 
   3  14   6        8.26       -4.62     25.51 o 
   4  14   6      180.49      175.69     32.09 o 
   5  14   6       95.07      132.46     31.43 o 
   6  14   6       13.81      -11.56     24.68 o 
   7  14   6       60.40       52.45     29.87 o 
  -6  15   6      442.59      439.66     43.93 o 
  -5  15   6      101.32      134.16     38.03 o 
  -4  15   6      603.03      627.95     55.21 o 
  -3  15   6       21.47       15.46     24.32 o 
  -2  15   6     1462.05     1501.02     62.74 o 
  -1  15   6       28.44       21.47     23.45 o 
   0  15   6      795.13      802.13     49.21 o 
   1  15   6        1.00       -0.94     18.66 o 
   2  15   6      692.93      743.85     48.21 o 
   3  15   6       37.12       59.58     27.19 o 
   4  15   6      122.68      140.03     32.07 o 
   5  15   6        0.73       -2.78     25.57 o 
  -5  16   6      143.42      133.11     40.39 o 
  -4  16   6       22.24       25.25     32.66 o 
  -3  16   6      156.64      144.59     32.30 o 
  -2  16   6        2.20        8.89     25.17 o 
  -1  16   6      180.73      167.00     37.98 o 
   0  16   6      224.46      220.51     35.32 o 
   1  16   6      159.50      121.43     36.91 o 
   2  16   6       36.33       60.28     28.45 o 
   3  16   6        7.11       14.58     27.19 o 
   4  16   6      172.90      185.74     40.61 o 
  -2  17   6       93.81      111.63     32.44 o 
  -1  17   6       59.71       57.54     29.66 o 
   0  17   6      381.88      331.58     49.18 o 
   1  17   6       34.07       33.83     34.46 o 
   2  17   6      493.78      518.54     55.68 o 
 -11   0   7     1042.18     1051.49     78.66 o 
  -9   0   7     7396.28     6948.78    596.92 o 
  -7   0   7     1897.25     1779.62    115.13 o 
  -5   0   7      896.80      670.75     72.86 o 
  -3   0   7      608.55      520.62     30.61 o 
  -1   0   7     8307.51     8018.50    129.76 o 
   1   0   7     9140.91     9030.23    314.12 o 
   3   0   7     5268.98     5819.41    373.54 o 
   5   0   7     2907.14     3087.51    219.68 o 
   7   0   7     1465.41     1487.39    130.48 o 
   9   0   7      154.78      162.72     61.42 o 
  11   0   7      112.44      120.27     66.80 o 
 -12   1   7        0.29       12.54     32.76 o 
 -11   1   7       84.51      104.31     29.55 o 
 -10   1   7      110.43      110.83     28.69 o 
  -9   1   7      250.90      238.31     29.94 o 
  -8   1   7       99.98       73.97     22.47 o 
  -7   1   7      196.15      202.52     24.59 o 
  -6   1   7      183.89      159.72     20.77 o 
  -5   1   7      134.69      115.70     17.71 o 
  -4   1   7       20.01       19.22      7.65 o 
  -3   1   7        1.01        3.27      5.92 o 
  -2   1   7     3798.52     3743.97     68.82 o 
  -1   1   7       70.12       83.15      9.73 o 
   0   1   7     5470.83     5668.26     78.26 o 
   1   1   7     1140.34     1286.55     45.72 o 
   2   1   7      660.66      681.32     33.82 o 
   3   1   7       53.04       46.52      9.74 o 
   4   1   7      152.02      163.24     11.57 o 
   5   1   7      317.33      344.39     21.13 o 
   6   1   7      555.16      614.12     34.24 o 
   7   1   7      522.37      548.41     33.16 o 
   8   1   7       38.27       34.29     23.42 o 
   9   1   7      189.20      194.12     43.01 o 
  10   1   7      235.77      238.81     47.82 o 
  11   1   7        9.62       80.44     44.63 o 
 -12   2   7      145.62      124.64     39.48 o 
 -11   2   7       99.47       96.67     34.22 o 
 -10   2   7       45.28       34.35     25.33 o 
  -9   2   7      455.72      461.90     36.66 o 
  -8   2   7      444.45      406.81     33.20 o 
  -7   2   7        8.96       -3.21     16.49 o 
  -6   2   7     1720.86     1586.75     93.88 o 
  -5   2   7     3110.88     2741.19     99.77 o 
  -4   2   7     6706.28     6599.60    351.76 o 
  -3   2   7      553.16      364.76     59.79 o 
  -2   2   7     1001.50      724.37    132.06 o 
  -1   2   7     2370.85     2250.97     29.51 o 
   0   2   7    10347.65    10112.01    588.37 o 
   1   2   7     6972.64     7141.74    237.06 o 
   2   2   7    10766.29    10611.68    359.89 o 
   3   2   7     2211.02     2164.58     96.20 o 
   4   2   7     1377.05     1368.92     63.91 o 
   5   2   7     4967.15     4944.19    229.07 o 
   6   2   7     4671.48     4647.59    223.20 o 
   7   2   7     1794.66     1630.87     60.26 o 
   8   2   7      759.54      792.11     48.45 o 
   9   2   7      453.24      478.34     43.15 o 
  10   2   7      973.86      988.10     77.38 o 
  11   2   7       57.74       92.11     44.17 o 
 -12   3   7      167.51      150.12     41.25 o 
 -11   3   7       99.79      143.10     37.63 o 
 -10   3   7      364.77      368.63     36.61 o 
  -9   3   7      578.62      566.82     39.62 o 
  -8   3   7       28.62       44.70     20.94 o 
  -7   3   7        0.69      -17.37     16.57 o 
  -6   3   7      574.29      529.36     31.14 o 
  -5   3   7        7.86       11.18     10.51 o 
  -4   3   7      197.12      212.83     12.20 o 
  -3   3   7      136.04      129.51     30.05 o 
  -2   3   7      346.09      336.04     24.46 o 
  -1   3   7     1013.79     1108.82     35.53 o 
   0   3   7      533.19      597.04     22.51 o 
   1   3   7     8238.94     8701.59    284.42 o 
   2   3   7     1771.60     1980.24     64.93 o 
   3   3   7      811.19      802.50     27.62 o 
   4   3   7        3.51        6.98     10.39 o 
   5   3   7      164.04      208.72     17.54 o 
   6   3   7     2006.63     2038.29    130.73 o 
   7   3   7       39.08       25.68     20.83 o 
   8   3   7        4.30        3.34     22.84 o 
   9   3   7       76.17       86.57     28.85 o 
  10   3   7       21.71       18.86     28.25 o 
  11   3   7        3.24       50.62     43.23 o 
 -12   4   7      222.00      271.87     46.89 o 
 -11   4   7        1.23       20.79     29.47 o 
 -10   4   7     1272.82     1386.28     77.23 o 
  -9   4   7        3.60        6.97     20.70 o 
  -8   4   7     1062.58     1043.31     63.22 o 
  -7   4   7       69.85       74.51     20.46 o 
  -6   4   7      486.55      469.93     29.71 o 
  -5   4   7      122.46      131.63     15.31 o 
  -4   4   7     2821.77     2697.14    111.03 o 
  -3   4   7      536.19      389.63     82.46 o 
  -2   4   7     3083.13     2976.32    103.16 o 
  -1   4   7      695.43      652.69    129.01 o 
   0   4   7    13050.12    12772.63    489.70 o 
   1   4   7      313.42      320.72     19.47 o 
   2   4   7    11754.28    12299.02    475.22 o 
   3   4   7      340.71      327.63     17.08 o 
   4   4   7     9564.91     9484.24    441.40 o 
   5   4   7       39.53       40.10     16.51 o 
   6   4   7     4148.41     4308.93    203.32 o 
   7   4   7      384.91      397.96     31.00 o 
   8   4   7      999.77      979.82     82.37 o 
   9   4   7      234.15      217.71     35.51 o 
  10   4   7     1241.76     1342.47     69.09 o 
  11   4   7       18.94       26.63     41.57 o 
 -12   5   7       97.31      141.00     41.94 o 
 -11   5   7       32.83       54.17     32.98 o 
 -10   5   7        3.84        3.40     27.96 o 
  -9   5   7       43.04       55.06     28.49 o 
  -8   5   7       44.10       30.01     20.98 o 
  -7   5   7       32.65       47.78     19.83 o 
  -6   5   7        2.48        4.21     16.03 o 
  -5   5   7      288.08      281.37     26.18 o 
  -4   5   7      128.91      187.89     14.36 o 
  -3   5   7      557.20      582.33     23.15 o 
  -2   5   7        0.55        5.21      8.29 o 
  -1   5   7       53.35       48.82      9.74 o 
   0   5   7      757.21      742.10     52.71 o 
   1   5   7     4160.71     4606.11    192.14 o 
   2   5   7     2319.30     2455.99    120.06 o 
   3   5   7      320.70      350.19     22.47 o 
   4   5   7        1.55       -8.51     13.50 o 
   5   5   7        6.70        6.81     15.29 o 
   6   5   7      196.86      186.49     23.47 o 
   7   5   7      180.95      161.35     25.27 o 
   8   5   7       36.67       34.06     26.59 o 
   9   5   7        4.46      -13.27     24.91 o 
  10   5   7      153.22      140.15     37.04 o 
  11   5   7        0.26       -2.98     30.80 o 
 -11   6   7      125.67      125.32     38.21 o 
 -10   6   7      321.61      345.11     43.73 o 
  -9   6   7      433.28      435.82     44.87 o 
  -8   6   7      381.36      395.27     48.38 o 
  -7   6   7      280.83      297.86     29.25 o 
  -6   6   7     1299.53     1240.72     45.44 o 
  -5   6   7     1209.27     1209.86     36.72 o 
  -4   6   7     1660.85     1600.05     53.41 o 
  -3   6   7      680.50      673.51     29.02 o 
  -2   6   7     1059.17     1013.26     39.70 o 
  -1   6   7     2113.60     1995.66     75.04 o 
   0   6   7     2626.11     2602.16     99.53 o 
   1   6   7     5430.69     5416.30    250.65 o 
   2   6   7        5.68        4.16      9.52 o 
   3   6   7     2453.43     2354.06    127.48 o 
   4   6   7     2806.31     2750.35    164.65 o 
   5   6   7     1201.81     1189.85     77.59 o 
   6   6   7     1215.82     1182.72     73.92 o 
   7   6   7     1568.64     1609.64     84.09 o 
   8   6   7      105.22      122.03     25.81 o 
   9   6   7      210.00      229.65     47.50 o 
  10   6   7      147.67      146.71     37.18 o 
  11   6   7      369.56      371.75     48.29 o 
 -11   7   7       92.74       77.96     37.11 o 
 -10   7   7       27.73       18.70     28.85 o 
  -9   7   7      141.74      138.21     34.50 o 
  -8   7   7       96.45       61.19     28.39 o 
  -7   7   7        6.23       14.04     22.08 o 
  -6   7   7      452.02      470.66     28.19 o 
  -5   7   7       23.53       30.23     14.88 o 
  -4   7   7      793.02      837.02     29.78 o 
  -3   7   7        0.45       -6.20      7.91 o 
  -2   7   7      115.93       87.65     28.52 o 
  -1   7   7      217.85      215.61     15.90 o 
   0   7   7     1600.09     1676.43     63.63 o 
   1   7   7      282.86      266.47     18.72 o 
   2   7   7      341.53      348.51     21.61 o 
   3   7   7       25.11       23.74     15.47 o 
   4   7   7      161.49      160.64     22.42 o 
   5   7   7     2288.02     2270.55    156.14 o 
   6   7   7      410.78      390.34     31.99 o 
   7   7   7      129.50      167.44     26.77 o 
   8   7   7      157.34      142.61     27.36 o 
   9   7   7       28.45       40.99     30.45 o 
  10   7   7        7.72        0.38     30.60 o 
 -11   8   7      171.45      130.68     40.55 o 
 -10   8   7       26.76        8.95     31.47 o 
  -9   8   7      925.82     1049.30     63.87 o 
  -8   8   7        0.03       -1.19     23.81 o 
  -7   8   7     2058.47     2016.94     73.67 o 
  -6   8   7        4.80       -5.77     17.46 o 
  -5   8   7     3712.68     3702.90    137.78 o 
  -4   8   7        0.15        0.99     12.47 o 
  -3   8   7     5938.06     5941.32    149.20 o 
  -2   8   7      259.14      288.44     18.65 o 
  -1   8   7     5898.51     4397.06    855.99 o 
   0   8   7      102.11      104.85     13.90 o 
   1   8   7     4760.10     4911.37    180.33 o 
   2   8   7      359.82      374.56     23.32 o 
   3   8   7     2599.06     2634.29     61.57 o 
   4   8   7       10.64       -1.00     16.12 o 
   5   8   7     1291.13     1170.73     70.23 o 
   6   8   7       15.13        9.50     19.44 o 
   7   8   7      617.84      611.06     40.77 o 
   8   8   7        5.10        7.03     22.38 o 
   9   8   7      717.52      715.18     57.57 o 
  10   8   7        1.25       16.47     31.03 o 
 -10   9   7       27.23       14.97     30.94 o 
  -9   9   7      209.29      232.48     45.02 o 
  -8   9   7       10.16       19.90     27.38 o 
  -7   9   7       70.24       82.18     28.63 o 
  -6   9   7      880.76      884.70     42.91 o 
  -5   9   7      201.70      237.64     26.40 o 
  -4   9   7      420.02      418.91     23.40 o 
  -3   9   7     1247.87     1245.86     34.91 o 
  -2   9   7       39.33       19.69      8.60 o 
  -1   9   7      148.93      143.71     15.93 o 
   0   9   7      657.92      669.22     28.03 o 
   1   9   7       27.33       13.98     13.41 o 
   2   9   7      182.40      206.99     23.34 o 
   3   9   7      295.16      267.13     26.84 o 
   4   9   7     1711.96     1767.48    152.68 o 
   5   9   7       68.60       64.81     21.48 o 
   6   9   7       23.30       34.12     21.42 o 
   7   9   7       20.46       24.98     22.70 o 
   8   9   7       25.74       19.40     24.41 o 
   9   9   7      172.75      162.78     38.60 o 
  10   9   7        8.39       14.55     32.97 o 
 -10  10   7      403.02      356.08     49.82 o 
  -9  10   7      282.22      347.76     46.99 o 
  -8  10   7      744.04      749.17     64.66 o 
  -7  10   7      724.95      671.76     50.27 o 
  -6  10   7      151.68      142.52     25.98 o 
  -5  10   7       11.33       10.91     18.55 o 
  -4  10   7      342.98      333.31     25.88 o 
  -3  10   7     1930.48     1497.89    291.95 o 
  -2  10   7      229.00      183.97     31.06 o 
  -1  10   7     1369.02     1359.09     36.12 o 
   0  10   7     1882.90     1918.14     52.85 o 
   1  10   7      655.31      642.47     31.85 o 
   2  10   7      459.41      441.66     37.27 o 
   3  10   7     1722.96     1698.05     72.95 o 
   4  10   7     3196.83     3100.50    119.11 o 
   5  10   7     1111.70     1092.78     50.73 o 
   6  10   7      838.54      846.35     51.80 o 
   7  10   7     1080.21     1062.83     64.84 o 
   8  10   7      303.47      323.01     37.85 o 
   9  10   7      418.64      440.10     50.81 o 
  -9  11   7       23.84       23.49     32.78 o 
  -8  11   7        5.38       10.98     28.65 o 
  -7  11   7       20.11       31.51     26.83 o 
  -6  11   7      143.27      136.07     27.45 o 
  -5  11   7      220.04      210.63     28.68 o 
  -4  11   7       30.76       46.23     20.71 o 
  -3  11   7      171.52      183.13     19.79 o 
  -2  11   7       87.07       55.89     11.74 o 
  -1  11   7       49.67       32.95     10.74 o 
   0  11   7       51.11       57.12     17.12 o 
   1  11   7       22.94       25.21     16.63 o 
   2  11   7       74.16       82.96     21.67 o 
   3  11   7      173.12      172.89     26.72 o 
   4  11   7       27.49       16.20     20.92 o 
   5  11   7        2.35        0.52     23.20 o 
   6  11   7       25.88       33.20     23.79 o 
   7  11   7        0.29        4.36     24.22 o 
   8  11   7        7.70        7.14     26.51 o 
   9  11   7        4.39       17.41     28.11 o 
  -9  12   7       26.57       18.16     33.88 o 
  -8  12   7      465.70      424.05     48.73 o 
  -7  12   7      102.08      103.10     41.30 o 
  -6  12   7     1309.49     1459.26     91.19 o 
  -5  12   7      252.57      223.23     29.96 o 
  -4  12   7      673.39      665.72     41.48 o 
  -3  12   7      195.63      191.97     23.76 o 
  -2  12   7     1188.83     1265.33     43.96 o 
  -1  12   7       17.51       19.39     15.44 o 
   0  12   7      142.89      178.89     22.99 o 
   1  12   7      232.52      191.06     26.62 o 
   2  12   7      717.56      724.71     47.04 o 
   3  12   7        0.20       12.60     20.57 o 
   4  12   7      975.89      983.54     50.14 o 
   5  12   7       29.13        6.01     22.60 o 
   6  12   7      113.19      120.96     30.47 o 
   7  12   7       45.27       49.74     28.67 o 
   8  12   7      505.71      566.64     47.88 o 
  -8  13   7        2.25      -13.10     29.78 o 
  -7  13   7      183.64      176.20     38.91 o 
  -6  13   7       95.33       97.24     28.82 o 
  -5  13   7      197.30      202.28     30.79 o 
  -4  13   7      442.38      235.21    114.24 o 
  -3  13   7      243.75      204.95     27.63 o 
  -2  13   7      111.19      133.30     25.61 o 
  -1  13   7      123.68       79.64     31.95 o 
   0  13   7       57.66       26.30     21.40 o 
   1  13   7      104.33      111.01     25.07 o 
   2  13   7       63.65       46.42     23.51 o 
   3  13   7      254.79      205.30     36.52 o 
   4  13   7        4.75       14.34     22.95 o 
   5  13   7       18.62        9.11     24.13 o 
   6  13   7      190.30      154.09     33.40 o 
   7  13   7       18.17       -6.68     25.85 o 
  -7  14   7      335.56      385.26     47.80 o 
  -6  14   7      286.19      255.71     36.27 o 
  -5  14   7      196.60      190.15     31.96 o 
  -4  14   7      774.31      790.90     57.12 o 
  -3  14   7      388.11      266.45     97.09 o 
  -2  14   7     1283.77     1351.03     58.97 o 
  -1  14   7      390.92      339.96     34.98 o 
   0  14   7       96.48       48.62     21.90 o 
   1  14   7      463.87      491.93     40.45 o 
   2  14   7      507.48      478.87     43.78 o 
   3  14   7      241.77      226.13     33.13 o 
   4  14   7       67.26       48.67     26.65 o 
   5  14   7      204.57      227.02     36.13 o 
   6  14   7        4.00        6.29     26.46 o 
  -6  15   7       23.03       45.89     29.58 o 
  -5  15   7       75.91       28.61     32.81 o 
  -4  15   7       30.59       51.36     31.53 o 
  -3  15   7      340.01      302.94     36.35 o 
  -2  15   7      214.24      199.16     32.57 o 
  -1  15   7        0.76       -5.67     22.21 o 
   0  15   7       37.73       48.00     30.88 o 
   1  15   7       25.37       12.85     22.87 o 
   2  15   7       18.34       36.90     25.09 o 
   3  15   7       21.37       15.53     25.26 o 
   4  15   7       44.74       38.73     33.57 o 
   5  15   7        9.85       13.19     27.92 o 
  -4  16   7       27.01        3.49     31.81 o 
  -3  16   7      680.66      690.80     58.58 o 
  -2  16   7        0.16       -2.95     24.76 o 
  -1  16   7      163.74      208.25     40.34 o 
   0  16   7       15.56        9.12     29.22 o 
   1  16   7      827.48      762.45     61.33 o 
   2  16   7       76.60       70.41     28.86 o 
   3  16   7      646.39      622.20     49.16 o 
  -1  17   7       18.85       18.14     32.55 o 
   0  17   7       27.38       51.80     35.98 o 
   1  17   7        3.32        7.04     32.43 o 
 -12   0   8       24.93       14.48     43.00 o 
 -10   0   8      195.40      199.60     45.54 o 
  -8   0   8      479.00      433.67     53.83 o 
  -6   0   8       33.30       20.33     24.00 o 
  -4   0   8       90.20       56.93     20.76 o 
  -2   0   8     1646.70     1702.43     49.25 o 
   0   0   8     1198.97     1246.55     30.89 o 
   2   0   8       73.68       90.40     21.17 o 
   4   0   8      740.42      759.58     77.75 o 
   6   0   8      864.06      852.59    100.38 o 
   8   0   8      290.15      301.22     67.41 o 
  10   0   8      226.37      236.86     69.74 o 
 -12   1   8      229.43      220.32     43.46 o 
 -11   1   8       21.66       11.36     27.14 o 
 -10   1   8      920.43     1011.76     77.47 o 
  -9   1   8      459.71      439.56     41.00 o 
  -8   1   8     5791.74     5328.94    352.93 o 
  -7   1   8       50.74       26.26     18.31 o 
  -6   1   8     3024.02     2628.70    156.09 o 
  -5   1   8      825.60      740.01     44.34 o 
  -4   1   8    16233.47    16773.79    760.62 o 
  -3   1   8     6439.74     6646.97    203.33 o 
  -2   1   8     3547.97     3124.68     40.51 o 
  -1   1   8     1752.79     1806.13     27.55 o 
   0   1   8     7085.73     7090.14     85.78 o 
   1   1   8    11081.34    11277.21    286.91 o 
   2   1   8     3626.80     3699.89    147.84 o 
   3   1   8     1208.89     1340.59     73.64 o 
   4   1   8     1169.12     1248.49     49.56 o 
   5   1   8       26.77       28.30     15.01 o 
   6   1   8     2069.86     2080.90     69.58 o 
   7   1   8       36.47       38.46     22.52 o 
   8   1   8      365.81      353.97     37.51 o 
   9   1   8      161.31      155.33     42.90 o 
  10   1   8      716.55      717.22     68.89 o 
  11   1   8       34.12       29.82     45.15 o 
 -12   2   8       24.14       56.46     35.71 o 
 -11   2   8       19.29        0.47     25.72 o 
 -10   2   8        0.26        0.35     24.06 o 
  -9   2   8      224.04      199.03     29.95 o 
  -8   2   8      449.64      446.04     38.16 o 
  -7   2   8     1668.32     1564.81    121.23 o 
  -6   2   8     1173.10     1084.29     47.54 o 
  -5   2   8       94.53       93.18     18.17 o 
  -4   2   8      105.31      124.05     13.35 o 
  -3   2   8       70.44       75.45      9.65 o 
  -2   2   8       96.78      110.51     11.18 o 
  -1   2   8       96.15      114.47     10.43 o 
   0   2   8    12416.30    13098.74    388.24 o 
   1   2   8      298.04      332.58     25.68 o 
   2   2   8     1209.71     1273.48     41.85 o 
   3   2   8       65.92       60.08     11.64 o 
   4   2   8       24.00       35.66     12.00 o 
   5   2   8       21.40        6.03     14.44 o 
   6   2   8      331.44      324.08     33.33 o 
   7   2   8      707.54      679.00     44.86 o 
   8   2   8        9.46       -5.79     22.27 o 
   9   2   8      848.35      866.94     64.22 o 
  10   2   8      293.67      223.42     48.66 o 
  11   2   8       60.15       76.18     47.14 o 
 -12   3   8      182.43      201.77     42.55 o 
 -11   3   8      315.30      380.10     48.32 o 
 -10   3   8      249.20      247.93     34.08 o 
  -9   3   8      619.71      646.54     41.74 o 
  -8   3   8      121.75      135.69     25.52 o 
  -7   3   8      523.82      512.86     34.33 o 
  -6   3   8      629.51      582.40     39.72 o 
  -5   3   8     2044.23     1738.75     79.18 o 
  -4   3   8     1187.87     1243.02     50.10 o 
  -3   3   8     4029.11     3950.71    104.12 o 
  -2   3   8      967.95      929.00     41.07 o 
  -1   3   8     2843.58     2818.34     59.06 o 
   0   3   8     2764.02     2923.17    104.93 o 
   1   3   8     1051.99      963.53     26.77 o 
   2   3   8     3697.42     3862.53    137.67 o 
   3   3   8     5741.16     5915.34    240.59 o 
   4   3   8      232.44      255.59     18.39 o 
   5   3   8     6833.61     6882.79    450.48 o 
   6   3   8      209.14      175.01     29.54 o 
   7   3   8     2150.20     2102.70    110.14 o 
   8   3   8      153.83      145.19     30.44 o 
   9   3   8     1260.76     1248.96     66.08 o 
  10   3   8      196.39      207.00     49.88 o 
  11   3   8      291.02      284.89     56.88 o 
 -12   4   8       51.73       54.18     36.09 o 
 -11   4   8      230.41      300.13     44.36 o 
 -10   4   8        9.06       25.36     29.48 o 
  -9   4   8      561.91      476.61     38.57 o 
  -8   4   8        0.00      -14.82     18.91 o 
  -7   4   8       61.34       60.69     20.72 o 
  -6   4   8       38.48       43.79     18.54 o 
  -5   4   8       10.97       29.30     15.85 o 
  -4   4   8       23.07       34.24     12.57 o 
  -3   4   8       27.39       13.61      9.14 o 
  -2   4   8       34.27       32.84      9.60 o 
  -1   4   8      154.39      146.04     22.69 o 
   0   4   8     2045.14     2066.47     92.91 o 
   1   4   8      876.98      871.98     34.98 o 
   2   4   8     2362.12     2520.73    110.45 o 
   3   4   8     1336.69     1303.87     85.41 o 
   4   4   8      385.39      420.00     27.27 o 
   5   4   8     1029.20     1030.55     51.06 o 
   6   4   8      308.38      286.27     32.73 o 
   7   4   8      109.51       98.12     27.25 o 
   8   4   8        2.95       11.08     25.21 o 
   9   4   8       95.47      134.61     34.20 o 
  10   4   8       16.42        6.45     29.65 o 
  11   4   8       85.84       54.56     45.41 o 
 -12   5   8       37.98       22.79     36.18 o 
 -11   5   8      696.31      823.70     98.92 o 
 -10   5   8      216.94      220.28     41.91 o 
  -9   5   8     1041.43     1170.08     74.68 o 
  -8   5   8      991.64      859.12     53.90 o 
  -7   5   8     1460.83     1585.26     53.56 o 
  -6   5   8       39.41       59.15     19.70 o 
  -5   5   8     3283.33     3161.71    153.77 o 
  -4   5   8      383.46      372.48     27.16 o 
  -3   5   8      146.86      141.38     13.31 o 
  -2   5   8      465.10      427.77     21.48 o 
  -1   5   8     5349.11     5270.85    219.10 o 
   0   5   8     1533.03     1362.67     68.61 o 
   1   5   8     3882.68     3764.29    112.01 o 
   2   5   8       60.59       47.97     14.42 o 
   3   5   8      324.05      349.21     35.72 o 
   4   5   8     1150.19     1135.62     46.94 o 
   5   5   8     3488.49     3569.84    264.76 o 
   6   5   8       12.41        8.90     17.72 o 
   7   5   8     2264.33     2154.07    105.12 o 
   8   5   8      273.21      226.88     35.60 o 
   9   5   8      703.43      761.38     61.53 o 
  10   5   8      125.17      142.84     37.45 o 
  11   5   8      415.77      430.71     51.48 o 
 -11   6   8        2.56       23.68     32.47 o 
 -10   6   8      169.89      172.45     37.22 o 
  -9   6   8       22.31       20.73     27.76 o 
  -8   6   8      158.87      149.48     31.76 o 
  -7   6   8     1061.99      986.22     46.72 o 
  -6   6   8      254.14      234.20     26.37 o 
  -5   6   8       19.87       34.23     15.23 o 
  -4   6   8      411.89      419.54     26.13 o 
  -3   6   8       91.41      100.27     13.37 o 
  -2   6   8      448.21      454.42     24.87 o 
  -1   6   8      384.32      372.06     21.91 o 
   0   6   8      215.15      231.91     15.38 o 
   1   6   8       30.08       10.62      6.75 o 
   2   6   8     4488.69     4070.49    176.20 o 
   3   6   8      264.94      263.70     24.90 o 
   4   6   8      137.21      130.16     21.14 o 
   5   6   8        2.78        1.42     17.02 o 
   6   6   8     2604.22     2723.92    185.28 o 
   7   6   8        1.17       -5.86     21.99 o 
   8   6   8      101.87       96.79     30.80 o 
   9   6   8       23.66       44.71     31.45 o 
  10   6   8      123.03      133.71     38.24 o 
 -11   7   8      453.56      513.64     55.14 o 
 -10   7   8      825.24      912.54     69.83 o 
  -9   7   8      516.63      555.57     50.31 o 
  -8   7   8      971.91      972.54     66.99 o 
  -7   7   8      525.37      527.55     43.26 o 
  -6   7   8     2480.37     2571.87    125.73 o 
  -5   7   8     1876.88     1925.42     85.83 o 
  -4   7   8     6983.62     6852.94    272.60 o 
  -3   7   8      593.97      534.87     39.92 o 
  -2   7   8     1922.21     1605.73    240.67 o 
  -1   7   8      520.35      518.73     22.56 o 
   0   7   8     2473.30     2376.65     82.09 o 
   1   7   8       20.73       24.90     12.55 o 
   2   7   8      781.62      779.79     42.71 o 
   3   7   8       54.77       40.27     17.64 o 
   4   7   8     2649.97     2610.38    151.57 o 
   5   7   8      663.17      640.32     37.74 o 
   6   7   8      412.83      380.27     33.10 o 
   7   7   8      207.02      235.42     30.14 o 
   8   7   8      476.40      443.68     45.24 o 
   9   7   8       17.80       36.80     30.64 o 
  10   7   8      118.59      125.79     38.48 o 
 -11   8   8        5.99       10.46     32.87 o 
 -10   8   8       10.80        4.96     30.62 o 
  -9   8   8      152.84      153.32     35.69 o 
  -8   8   8       33.23       36.91     26.77 o 
  -7   8   8       11.44       26.57     24.25 o 
  -6   8   8      268.82      254.37     28.37 o 
  -5   8   8     1635.16     1604.13     95.02 o 
  -4   8   8       53.27       33.34     17.26 o 
  -3   8   8      578.50      304.93    103.70 o 
  -2   8   8      791.26      768.22     41.40 o 
  -1   8   8      430.60      424.72     21.46 o 
   0   8   8       17.35       20.24     11.47 o 
   1   8   8      144.34      140.70     20.94 o 
   2   8   8      187.82      170.98     22.87 o 
   3   8   8       27.18       33.87     17.77 o 
   4   8   8      108.47       99.06     21.94 o 
   5   8   8      756.71      803.45     43.32 o 
   6   8   8      374.06      373.73     33.60 o 
   7   8   8       36.40       29.72     23.44 o 
   8   8   8      139.04      131.94     34.21 o 
   9   8   8        6.66       16.53     29.78 o 
  10   8   8      553.01      498.74     54.00 o 
 -10   9   8      262.46      356.52     54.30 o 
  -9   9   8      251.60      315.42     43.85 o 
  -8   9   8       54.84      113.85     32.58 o 
  -7   9   8      321.38      349.13     40.19 o 
  -6   9   8     1579.93     1582.05    156.99 o 
  -5   9   8      481.74      513.95     30.34 o 
  -4   9   8        9.71        1.59     14.77 o 
  -3   9   8       85.04       89.15     16.36 o 
  -2   9   8      458.79      456.93     24.15 o 
  -1   9   8      928.66      731.09    145.32 o 
   0   9   8     3707.58     3800.68     94.13 o 
   1   9   8        8.11       10.74     15.70 o 
   2   9   8     1030.50      950.78     42.04 o 
   3   9   8      489.77      470.93     38.80 o 
   4   9   8      687.37      695.06     40.93 o 
   5   9   8       18.29       19.91     20.57 o 
   6   9   8      853.86      841.87     47.35 o 
   7   9   8      229.76      222.51     31.77 o 
   8   9   8     1089.84     1025.69     64.13 o 
   9   9   8      186.83      155.94     38.43 o 
 -10  10   8        0.51        3.75     32.51 o 
  -9  10   8       47.17       41.70     32.16 o 
  -8  10   8        8.45       11.33     28.43 o 
  -7  10   8        0.69        4.80     25.93 o 
  -6  10   8       10.28       14.55     24.80 o 
  -5  10   8      174.15      146.19     25.97 o 
  -4  10   8      106.33      111.74     20.14 o 
  -3  10   8      176.97      127.18     31.75 o 
  -2  10   8       46.65       31.95     11.12 o 
  -1  10   8      112.31      101.16     18.02 o 
   0  10   8      193.01      181.88     20.98 o 
   1  10   8      180.29      200.60     24.77 o 
   2  10   8      241.24      230.42     26.62 o 
   3  10   8      678.47      661.65     39.55 o 
   4  10   8        1.70       -2.67     19.05 o 
   5  10   8      225.28      267.17     32.68 o 
   6  10   8       10.45        2.07     22.43 o 
   7  10   8      419.31      410.27     38.95 o 
   8  10   8       11.86        1.94     30.11 o 
   9  10   8       42.20       17.38     33.03 o 
  -9  11   8      597.93      652.43     82.90 o 
  -8  11   8      211.48      270.95     41.51 o 
  -7  11   8     1192.21     1200.90     67.49 o 
  -6  11   8      170.68      162.23     34.21 o 
  -5  11   8      970.30     1006.11     63.31 o 
  -4  11   8      235.60      238.44     29.93 o 
  -3  11   8      656.33      699.22     31.06 o 
  -2  11   8      735.35      764.80     31.52 o 
  -1  11   8      571.30      598.75     32.44 o 
   0  11   8       53.96       35.77     17.37 o 
   1  11   8       96.82      134.14     23.74 o 
   2  11   8      652.13      626.02     39.59 o 
   3  11   8     1226.88     1240.40     61.92 o 
   4  11   8      277.42      267.13     37.99 o 
   5  11   8      946.13     1031.26     79.71 o 
   6  11   8      237.32      183.93     31.50 o 
   7  11   8      613.14      630.56     47.15 o 
   8  11   8      146.81      149.72     33.70 o 
  -8  12   8        1.67        0.08     30.51 o 
  -7  12   8       43.52       36.41     29.87 o 
  -6  12   8      141.45      152.19     40.14 o 
  -5  12   8       31.99       29.64     22.94 o 
  -4  12   8        0.02        9.99     20.08 o 
  -3  12   8      593.62      646.02     35.16 o 
  -2  12   8       53.86       27.95     10.80 o 
  -1  12   8       45.61       39.22     18.47 o 
   0  12   8        8.65      -15.15     17.38 o 
   1  12   8       53.98       64.45     23.22 o 
   2  12   8        0.99      -13.44     19.84 o 
   3  12   8        0.58       13.50     23.84 o 
   4  12   8        0.70      -16.94     20.48 o 
   5  12   8      188.75      130.14     29.90 o 
   6  12   8      125.14       75.08     29.41 o 
   7  12   8       93.46       96.88     30.72 o 
   8  12   8       31.19       23.37     28.73 o 
  -8  13   8      138.27       86.70     38.38 o 
  -7  13   8      603.90      589.64     55.42 o 
  -6  13   8       89.83       95.27     33.03 o 
  -5  13   8      566.58      650.31     65.78 o 
  -4  13   8      444.62      290.34    100.23 o 
  -3  13   8     1098.59     1162.01     62.21 o 
  -2  13   8        5.30        7.37     16.01 o 
  -1  13   8     1055.75     1026.74     49.56 o 
   0  13   8      553.78      525.88     38.87 o 
   1  13   8      775.76      806.33     46.75 o 
   2  13   8        1.50      -12.38     19.98 o 
   3  13   8      425.10      490.97     41.43 o 
   4  13   8       69.89       68.52     27.07 o 
   5  13   8       86.48       95.96     33.04 o 
   6  13   8      425.86      424.66     43.48 o 
   7  13   8       93.81       67.96     30.95 o 
  -7  14   8        6.48        1.63     31.92 o 
  -6  14   8       11.23       -9.91     28.43 o 
  -5  14   8       17.70       24.29     25.46 o 
  -4  14   8       49.60       39.93     30.41 o 
  -3  14   8       23.22       17.66     27.94 o 
  -2  14   8      521.48      555.91     40.98 o 
  -1  14   8       43.47       23.09     27.96 o 
   0  14   8       25.52       31.27     24.04 o 
   1  14   8       13.18       -6.67     21.76 o 
   2  14   8        0.79       -9.41     21.99 o 
   3  14   8        2.24       -1.36     23.74 o 
   4  14   8      128.62      105.21     35.56 o 
   5  14   8      113.57      113.60     36.81 o 
   6  14   8      146.46      106.26     33.19 o 
  -5  15   8       82.40       97.15     36.20 o 
  -4  15   8      624.37      607.01     54.72 o 
  -3  15   8      659.48      658.67     55.07 o 
  -2  15   8      603.55      667.65     46.23 o 
  -1  15   8      176.38      163.05     36.55 o 
   0  15   8      132.32      156.88     37.85 o 
   1  15   8       54.68       61.44     26.78 o 
   2  15   8      309.61      365.48     39.94 o 
   3  15   8      158.43      133.85     31.99 o 
   4  15   8      140.48      112.64     32.66 o 
  -4  16   8       12.06       -3.82     32.03 o 
  -3  16   8        5.24       -5.92     31.27 o 
  -2  16   8      110.53      115.43     36.64 o 
  -1  16   8       37.81       44.02     33.60 o 
   0  16   8      159.49      180.67     41.24 o 
   1  16   8       54.57       84.63     37.04 o 
   2  16   8       15.95       20.85     28.12 o 
   3  16   8        3.01      -20.38     26.69 o 
 -11   0   9      456.42      424.01     60.49 o 
  -9   0   9     2893.27     2829.47    206.34 o 
  -7   0   9     3994.47     3621.77    478.56 o 
  -5   0   9    14975.22    13779.65    845.23 o 
  -3   0   9    20408.61    20523.85    993.12 o 
  -1   0   9     4821.14     4646.29     62.81 o 
   1   0   9     8146.16     7820.16    114.93 o 
   3   0   9     3266.11     3113.14    217.29 o 
   5   0   9     3090.52     3064.53    172.81 o 
   7   0   9       59.57       81.04     31.96 o 
   9   0   9       41.86       82.83     59.83 o 
  11   0   9      382.92      399.70     87.35 o 
 -12   1   9        2.43        6.54     29.70 o 
 -11   1   9        0.70      -17.83     24.45 o 
 -10   1   9      100.95      104.26     29.31 o 
  -9   1   9       20.22       35.60     23.93 o 
  -8   1   9      109.56      113.53     25.01 o 
  -7   1   9       42.99       22.96     19.63 o 
  -6   1   9        6.13       -9.85     14.96 o 
  -5   1   9      631.63      634.24     33.17 o 
  -4   1   9      795.09      781.14     33.12 o 
  -3   1   9       36.94       34.56      8.22 o 
  -2   1   9      255.49      278.76     17.88 o 
  -1   1   9      418.62      402.94     16.53 o 
   0   1   9       17.48       10.53      7.83 o 
   1   1   9     2330.44     2412.26     42.22 o 
   2   1   9        4.46        3.48      8.91 o 
   3   1   9      636.62      640.41     30.86 o 
   4   1   9      256.94      271.99     22.96 o 
   5   1   9     2432.77     2403.14    110.95 o 
   6   1   9        0.49       -8.76     15.42 o 
   7   1   9      339.03      352.34     42.53 o 
   8   1   9       42.10       40.33     26.44 o 
   9   1   9       73.18      113.93     44.20 o 
  10   1   9       64.75       32.40     40.23 o 
  11   1   9      169.93      239.33     55.01 o 
 -12   2   9      185.32      208.47     45.69 o 
 -11   2   9      664.99      761.76     51.74 o 
 -10   2   9      453.92      476.66     41.23 o 
  -9   2   9     1220.30     1221.21     81.97 o 
  -8   2   9      395.45      431.30     35.02 o 
  -7   2   9      867.16      831.35     56.65 o 
  -6   2   9     2022.80     1985.30    142.79 o 
  -5   2   9     1628.04     1529.94     66.10 o 
  -4   2   9     1015.88      874.23     39.68 o 
  -3   2   9     2955.31     2872.45    108.34 o 
  -2   2   9     1339.07     1324.25     41.30 o 
  -1   2   9     2854.58     2862.98     52.05 o 
   0   2   9    11441.88    11838.50    278.88 o 
   1   2   9     8431.85     8452.49    217.87 o 
   2   2   9      700.52      862.36     42.53 o 
   3   2   9      605.66      625.59     45.33 o 
   4   2   9     1455.97     1406.39     67.42 o 
   5   2   9     1252.65     1215.41     70.21 o 
   6   2   9      293.76      261.65     32.27 o 
   7   2   9      982.19     1003.40     72.77 o 
   8   2   9       59.13       65.97     28.55 o 
   9   2   9       55.14       58.17     39.35 o 
  10   2   9      432.31      463.01     62.60 o 
  11   2   9      195.99      217.36     57.04 o 
 -12   3   9       23.66       22.55     35.55 o 
 -11   3   9       97.35      116.31     36.99 o 
 -10   3   9       54.17       51.91     26.93 o 
  -9   3   9       39.06       21.48     23.61 o 
  -8   3   9      186.32      174.63     28.26 o 
  -7   3   9     1238.93     1193.17     55.79 o 
  -6   3   9     1070.68     1056.52     54.44 o 
  -5   3   9       86.20       81.77     18.80 o 
  -4   3   9        8.60       -3.33      8.92 o 
  -3   3   9      298.52      293.92     16.07 o 
  -2   3   9       10.78        1.44      8.47 o 
  -1   3   9       37.26       35.09      9.40 o 
   0   3   9       84.59       75.18     12.33 o 
   1   3   9        0.26        3.65     10.39 o 
   2   3   9      307.36      295.26     18.75 o 
   3   3   9       27.31       15.11     11.43 o 
   4   3   9      113.66      126.90     18.76 o 
   5   3   9      187.77      214.96     29.47 o 
   6   3   9      226.28      216.02     31.21 o 
   7   3   9      204.97      197.80     32.08 o 
   8   3   9      717.47      761.29     64.55 o 
   9   3   9       11.46       -7.68     26.79 o 
  10   3   9      208.19      181.77     52.48 o 
  11   3   9       12.55       15.49     43.21 o 
 -12   4   9       60.45       52.77     36.71 o 
 -11   4   9        8.22       26.66     33.14 o 
 -10   4   9     1164.22     1265.88     67.90 o 
  -9   4   9      382.21      355.03     36.78 o 
  -8   4   9      426.68      515.39     54.81 o 
  -7   4   9      228.28      236.85     28.40 o 
  -6   4   9     2667.24     2584.05    137.38 o 
  -5   4   9       52.60       64.85     18.07 o 
  -4   4   9     6335.85     6205.55    327.15 o 
  -3   4   9      292.68      297.62     16.88 o 
  -2   4   9     3117.77     2979.45    108.44 o 
  -1   4   9      177.40      172.47     13.54 o 
   0   4   9     8956.86     9273.01    364.38 o 
   1   4   9      150.05      143.90     15.10 o 
   2   4   9     3140.97     2938.22     84.68 o 
   3   4   9      525.67      556.13     29.85 o 
   4   4   9     3035.33     3026.05    165.40 o 
   5   4   9        0.34        1.22     20.54 o 
   6   4   9      677.72      650.99     44.87 o 
   7   4   9     1008.86      910.43     68.99 o 
   8   4   9      895.80      847.58     57.46 o 
   9   4   9        2.03       21.45     29.26 o 
  10   4   9      662.30      645.45     67.87 o 
 -11   5   9      360.91      401.94     50.15 o 
 -10   5   9       41.30       44.57     31.42 o 
  -9   5   9        2.97       -6.71     26.33 o 
  -8   5   9       81.21       68.69     25.02 o 
  -7   5   9      383.02      344.30     31.05 o 
  -6   5   9       35.49       34.34     19.24 o 
  -5   5   9       44.20       42.05     18.18 o 
  -4   5   9       30.71       29.83     10.69 o 
  -3   5   9     1078.57     1116.74     38.30 o 
  -2   5   9      125.57      130.87     13.75 o 
  -1   5   9      102.26       65.55     17.43 o 
   0   5   9      413.70      452.97     23.33 o 
   1   5   9      664.57      652.05     38.55 o 
   2   5   9      214.68      197.32     17.59 o 
   3   5   9     2478.71     2437.53    159.72 o 
   4   5   9      113.63      127.38     22.66 o 
   5   5   9       47.28       43.52     23.48 o 
   6   5   9     1540.31     1406.82     99.48 o 
   7   5   9      476.66      468.48     45.19 o 
   8   5   9      174.09      196.95     36.26 o 
   9   5   9        1.41       29.73     30.37 o 
  10   5   9      112.25      111.71     37.56 o 
 -11   6   9      355.66      379.23     49.98 o 
 -10   6   9      934.13     1022.15     66.85 o 
  -9   6   9      619.64      535.32     50.06 o 
  -8   6   9      889.25      821.98     56.56 o 
  -7   6   9     2387.85     2292.49    107.60 o 
  -6   6   9     1299.45     1228.55     56.56 o 
  -5   6   9     1733.66     1655.12     88.83 o 
  -4   6   9      318.86      277.72     40.12 o 
  -3   6   9     2239.09     2368.89     77.84 o 
  -2   6   9     3491.61     3548.36    119.52 o 
  -1   6   9      677.25      673.34     26.87 o 
   0   6   9     2179.33     1733.16    309.59 o 
   1   6   9      129.35      107.97     15.62 o 
   2   6   9     1997.71     2030.51    105.16 o 
   3   6   9       16.55       15.54     16.35 o 
   4   6   9      489.76      510.29     54.57 o 
   5   6   9      562.22      553.60     35.44 o 
   6   6   9       23.97       50.29     25.67 o 
   7   6   9        2.63      -12.83     25.20 o 
   8   6   9      185.22      154.18     36.13 o 
   9   6   9      146.20      166.50     38.34 o 
  10   6   9       82.41       41.16     33.95 o 
 -11   7   9       12.40       15.28     34.22 o 
 -10   7   9       28.03       17.46     31.96 o 
  -9   7   9      140.38      132.78     35.57 o 
  -8   7   9       57.16       45.41     28.17 o 
  -7   7   9        4.57       -1.14     20.05 o 
  -6   7   9       76.76       86.07     22.24 o 
  -5   7   9      108.72      109.67     22.03 o 
  -4   7   9      314.95      326.42     24.21 o 
  -3   7   9       38.72       33.75     12.88 o 
  -2   7   9     1093.11      809.85    173.39 o 
  -1   7   9        9.36        5.23     10.99 o 
   0   7   9        9.42       14.90     12.12 o 
   1   7   9      528.22      374.51     75.64 o 
   2   7   9       47.20       73.57     18.35 o 
   3   7   9      111.14      109.74     21.82 o 
   4   7   9        1.40       -6.06     17.22 o 
   5   7   9      263.02      272.90     29.53 o 
   6   7   9       42.09       35.13     25.91 o 
   7   7   9      468.29      476.02     54.15 o 
   8   7   9        0.62        4.77     28.10 o 
   9   7   9      285.49      314.10     45.39 o 
  10   7   9       13.59       20.73     34.21 o 
 -10   8   9       17.35       -0.61     30.14 o 
  -9   8   9      728.61      799.49     58.27 o 
  -8   8   9        9.64       17.26     27.92 o 
  -7   8   9     1124.29     1226.26     79.70 o 
  -6   8   9        1.14       -8.64     18.22 o 
  -5   8   9     1438.42     1504.48     66.36 o 
  -4   8   9       53.08       56.13     21.14 o 
  -3   8   9     5360.51     5427.75    165.76 o 
  -2   8   9        9.86       23.21     12.90 o 
  -1   8   9     1161.60     1163.43     39.04 o 
   0   8   9      254.36      268.98     21.43 o 
   1   8   9     2990.19     2903.59     73.84 o 
   2   8   9       84.48       86.96     20.81 o 
   3   8   9      992.04      979.07     50.43 o 
   4   8   9      198.59      178.29     25.86 o 
   5   8   9       74.22       94.84     23.80 o 
   6   8   9       78.87       58.87     23.51 o 
   7   8   9      896.92      870.28     58.05 o 
   8   8   9       30.16       44.36     32.61 o 
   9   8   9      192.95      219.92     42.22 o 
 -10   9   9       66.53       93.82     37.99 o 
  -9   9   9       28.50       29.30     30.30 o 
  -8   9   9      218.92      206.53     41.12 o 
  -7   9   9        5.44      -14.15     23.45 o 
  -6   9   9        1.55       -7.02     20.96 o 
  -5   9   9      148.24      148.38     22.16 o 
  -4   9   9       93.36       62.92     18.15 o 
  -3   9   9       79.97       88.48     17.98 o 
  -2   9   9      142.14      131.88     16.96 o 
  -1   9   9      366.29      385.82     22.74 o 
   0   9   9       89.71      102.37     21.21 o 
   1   9   9       15.05       26.86     17.94 o 
   2   9   9        5.98       16.47     21.05 o 
   3   9   9      120.59      108.08     27.68 o 
   4   9   9       39.54       17.89     20.59 o 
   5   9   9      129.13      127.16     26.56 o 
   6   9   9      444.70      415.62     36.62 o 
   7   9   9      215.46      229.09     40.56 o 
   8   9   9       80.05       56.65     33.41 o 
   9   9   9       89.84       53.53     35.68 o 
  -9  10   9      346.50      378.40     49.17 o 
  -8  10   9      266.87      258.66     40.99 o 
  -7  10   9        7.73       16.97     27.73 o 
  -6  10   9      934.73      971.62     56.31 o 
  -5  10   9      149.37      156.11     26.13 o 
  -4  10   9     1017.84     1022.56     40.46 o 
  -3  10   9      244.73      152.94     47.35 o 
  -2  10   9      369.63      378.76     24.00 o 
  -1  10   9       40.04       35.98     14.46 o 
   0  10   9      351.43      383.90     30.78 o 
   1  10   9      691.40      722.73     40.14 o 
   2  10   9      181.33      202.45     27.10 o 
   3  10   9     1449.03     1370.89     72.30 o 
   4  10   9     1046.68     1066.82     50.59 o 
   5  10   9      474.02      467.21     39.12 o 
   6  10   9      160.86      202.67     31.30 o 
   7  10   9      167.62      196.79     40.34 o 
   8  10   9      125.36      143.80     39.42 o 
  -9  11   9       53.92       36.10     33.62 o 
  -8  11   9      259.58      245.79     42.09 o 
  -7  11   9        4.50        3.20     27.14 o 
  -6  11   9       30.90        5.85     26.25 o 
  -5  11   9       89.45       82.78     24.80 o 
  -4  11   9        1.34       -3.67     19.53 o 
  -3  11   9       64.97       56.88     16.47 o 
  -2  11   9      134.44      143.03     21.82 o 
  -1  11   9       84.67       83.85     22.21 o 
   0  11   9      145.22      186.48     26.40 o 
   1  11   9      113.59      102.00     23.51 o 
   2  11   9      258.03      272.75     30.97 o 
   3  11   9       18.18       26.42     25.38 o 
   4  11   9      247.69      257.71     32.24 o 
   5  11   9       71.87       74.13     26.92 o 
   6  11   9      142.50      177.97     32.46 o 
   7  11   9       33.19       49.94     34.59 o 
   8  11   9      191.56      158.15     41.30 o 
  -8  12   9      367.23      422.52     51.04 o 
  -7  12   9        0.10       -1.22     28.89 o 
  -6  12   9      688.15      732.37     54.63 o 
  -5  12   9        0.50        5.18     21.74 o 
  -4  12   9      402.05      406.10     52.61 o 
  -3  12   9       23.48        8.81     14.18 o 
  -2  12   9     1067.58      840.34    210.18 o 
  -1  12   9       25.23       22.01     21.08 o 
   0  12   9     2217.50     2175.36     68.39 o 
   1  12   9      197.60      144.86     27.35 o 
   2  12   9      665.73      642.69     42.44 o 
   3  12   9       33.67        5.25     22.27 o 
   4  12   9     1033.82      997.42     69.02 o 
   5  12   9      121.86      126.10     30.15 o 
   6  12   9      569.70      605.22     48.01 o 
   7  12   9      113.46       77.82     30.99 o 
  -7  13   9       11.15       38.17     34.18 o 
  -6  13   9       42.83       60.42     32.70 o 
  -5  13   9        0.38        5.86     23.68 o 
  -4  13   9       10.47        8.13     26.93 o 
  -3  13   9      186.45      182.99     34.15 o 
  -2  13   9        9.05        3.65     14.56 o 
  -1  13   9       21.65       14.17     22.46 o 
   0  13   9        1.70       19.15     22.30 o 
   1  13   9      147.53      167.32     29.97 o 
   2  13   9      109.06      114.65     28.31 o 
   3  13   9        3.19       -9.43     22.46 o 
   4  13   9      188.78      235.39     40.04 o 
   5  13   9      146.56      120.02     31.20 o 
   6  13   9       85.21       99.49     32.18 o 
  -6  14   9      238.86      304.24     45.31 o 
  -5  14   9       79.88       73.96     33.52 o 
  -4  14   9      675.82      821.02     59.12 o 
  -3  14   9      427.31      454.83     46.78 o 
  -2  14   9      691.12      782.45     55.44 o 
  -1  14   9      102.71       63.34     31.81 o 
   0  14   9      325.81      351.03     36.55 o 
   1  14   9       42.65       64.06     25.96 o 
   2  14   9      364.42      390.74     39.92 o 
   3  14   9      142.67      133.14     31.01 o 
   4  14   9      159.04      111.48     36.40 o 
   5  14   9        4.31       35.58     34.33 o 
  -5  15   9        2.85       -1.34     31.24 o 
  -4  15   9       85.67       82.26     36.16 o 
  -3  15   9      139.56      169.73     48.08 o 
  -2  15   9      313.64      380.30     58.68 o 
  -1  15   9        6.05       -3.21     28.95 o 
   0  15   9        0.67        3.91     24.28 o 
   1  15   9        8.19       14.66     25.73 o 
   2  15   9       46.95       83.32     30.45 o 
   3  15   9       12.89        5.59     26.76 o 
   4  15   9        1.51       -8.43     26.27 o 
  -3  16   9      259.67      256.78     64.35 o 
  -2  16   9        8.53       12.40     42.11 o 
  -1  16   9      754.02      706.36     59.57 o 
   0  16   9       11.54       12.10     32.23 o 
   1  16   9      240.82      218.87     43.03 o 
   2  16   9        3.15       -5.24     27.30 o 
 -12   0  10       77.94       78.52     49.93 o 
 -10   0  10      233.64      227.85     47.71 o 
  -8   0  10      355.33      365.04     47.78 o 
  -6   0  10       19.00       -1.05     23.57 o 
  -4   0  10      887.34      597.96    174.59 o 
  -2   0  10     5789.47     6130.58    149.28 o 
   0   0  10       15.30        4.93     11.02 o 
   2   0  10      139.95      103.43     25.66 o 
   4   0  10     1699.22     1679.46    134.76 o 
   6   0  10      600.22      677.40     94.51 o 
   8   0  10       79.46      103.26     60.19 o 
  10   0  10      128.81      158.19     70.59 o 
 -12   1  10       59.21       71.94     34.10 o 
 -11   1  10       24.67       35.74     28.90 o 
 -10   1  10     1654.83     1594.31     89.90 o 
  -9   1  10      327.35      328.91     36.01 o 
  -8   1  10     1355.01     1332.47    106.10 o 
  -7   1  10      324.31      323.17     35.19 o 
  -6   1  10     4173.34     3995.48    240.91 o 
  -5   1  10     2293.24     2255.07     75.09 o 
  -4   1  10     5394.92     3491.58   1101.29 o 
  -3   1  10       66.50       54.57     10.75 o 
  -2   1  10     2758.48     2844.99     48.17 o 
  -1   1  10      163.77      175.29     12.89 o 
   0   1  10     3416.37     3355.08     43.84 o 
   1   1  10     1925.61     1994.82     37.65 o 
   2   1  10       37.96       43.19     15.70 o 
   3   1  10       52.24       41.10     15.94 o 
   4   1  10      878.07      868.49     41.62 o 
   5   1  10        5.03        0.85     16.17 o 
   6   1  10      439.56      451.92     31.57 o 
   7   1  10        1.27       -0.63     22.60 o 
   8   1  10      168.48      190.65     45.58 o 
   9   1  10       15.93      -22.50     38.76 o 
  10   1  10       53.09      112.96     48.44 o 
 -12   2  10       15.37       11.07     35.52 o 
 -11   2  10        0.35      -21.74     26.01 o 
 -10   2  10       11.83        7.25     25.28 o 
  -9   2  10       44.54       34.04     23.89 o 
  -8   2  10      140.48      131.27     26.81 o 
  -7   2  10     1306.25     1320.86     71.17 o 
  -6   2  10      378.31      348.36     28.59 o 
  -5   2  10      328.78      329.66     26.83 o 
  -4   2  10      697.49      637.66     47.98 o 
  -3   2  10      281.28      309.45     23.23 o 
  -2   2  10      388.32      421.69     18.92 o 
  -1   2  10        8.61       10.99      9.00 o 
   0   2  10     3378.60     3456.74     86.70 o 
   1   2  10       65.39       65.98     13.63 o 
   2   2  10      399.65      386.78     25.53 o 
   3   2  10        3.24      -17.82     13.27 o 
   4   2  10       59.93       54.38     16.94 o 
   5   2  10        7.91        5.08     16.08 o 
   6   2  10      360.00      331.87     36.61 o 
   7   2  10       78.75       91.41     28.29 o 
   8   2  10       26.95       40.13     27.08 o 
   9   2  10      608.55      520.00     65.27 o 
  10   2  10      180.52      226.26     56.13 o 
 -11   3  10      482.56      542.99     53.40 o 
 -10   3  10       44.68       55.05     27.69 o 
  -9   3  10     1459.66     1423.47    107.90 o 
  -8   3  10        1.28       -6.22     20.75 o 
  -7   3  10      249.94      244.01     28.63 o 
  -6   3  10       35.85       26.20     18.82 o 
  -5   3  10     3026.73     2933.69    162.13 o 
  -4   3  10      178.17      149.95     20.37 o 
  -3   3  10     1713.08     1601.11     63.41 o 
  -2   3  10        3.45        4.53      9.65 o 
  -1   3  10     4096.20     4228.53    136.74 o 
   0   3  10     1018.07      988.00    144.28 o 
   1   3  10     4276.60     4515.00    110.87 o 
   2   3  10      937.77      927.82     38.22 o 
   3   3  10      401.80      427.69     27.79 o 
   4   3  10      191.12      177.21     21.75 o 
   5   3  10      644.36      648.26     44.26 o 
   6   3  10      210.73      215.00     32.22 o 
   7   3  10      187.79      194.62     33.31 o 
   8   3  10      461.89      454.40     45.08 o 
   9   3  10      401.02      425.52     67.85 o 
  10   3  10       59.03       32.26     43.00 o 
 -11   4  10        0.70        8.99     31.30 o 
 -10   4  10       48.33       48.10     28.83 o 
  -9   4  10      112.00      105.82     28.69 o 
  -8   4  10      265.19      235.14     29.92 o 
  -7   4  10      721.64      708.10     41.40 o 
  -6   4  10      301.93      304.04     29.03 o 
  -5   4  10      136.78      140.69     23.96 o 
  -4   4  10       11.86       23.75     15.69 o 
  -3   4  10     1933.46     1909.57     89.64 o 
  -2   4  10      313.72      291.29     18.39 o 
  -1   4  10      781.16      791.54     24.41 o 
   0   4  10      483.93      571.86     35.67 o 
   1   4  10      796.93      786.04     28.81 o 
   2   4  10      390.02      423.56     23.74 o 
   3   4  10      687.08      779.61     34.36 o 
   4   4  10       26.25       18.82     20.40 o 
   5   4  10     1079.17     1094.34     53.84 o 
   6   4  10        9.87        7.34     23.50 o 
   7   4  10      131.66      158.77     33.95 o 
   8   4  10       66.27       74.00     32.48 o 
   9   4  10      417.73      365.33     46.10 o 
  10   4  10       30.84       21.84     44.07 o 
 -11   5  10      171.78      235.37     44.95 o 
 -10   5  10      206.19      320.58     45.27 o 
  -9   5  10     1491.76     1411.34     99.33 o 
  -8   5  10      221.84      239.35     32.06 o 
  -7   5  10     2932.07     2724.17    186.87 o 
  -6   5  10     1607.36     1490.58    119.91 o 
  -5   5  10     3200.15     3193.60    111.22 o 
  -4   5  10      305.54      339.75     22.70 o 
  -3   5  10     2704.15     2700.56    113.73 o 
  -2   5  10       71.43       69.45     12.73 o 
  -1   5  10      337.23      265.90     61.86 o 
   0   5  10        2.18       -1.05     12.00 o 
   1   5  10     1874.05     1836.33     62.45 o 
   2   5  10      774.99      764.59     30.30 o 
   3   5  10     2925.53     2980.69    158.14 o 
   4   5  10     1098.97     1064.42     52.37 o 
   5   5  10     2096.90     2020.93    140.01 o 
   6   5  10      420.80      419.20     41.30 o 
   7   5  10       57.70       57.53     28.23 o 
   8   5  10        2.21        8.32     27.59 o 
   9   5  10       56.23       25.07     32.18 o 
  10   5  10        4.30       36.64     34.64 o 
 -11   6  10       57.03       91.76     37.95 o 
 -10   6  10       24.14       34.79     32.13 o 
  -9   6  10      135.53      115.49     35.58 o 
  -8   6  10      189.13      159.77     29.45 o 
  -7   6  10        1.17        1.20     20.51 o 
  -6   6  10        0.49       -6.72     18.14 o 
  -5   6  10        1.09        5.54     17.68 o 
  -4   6  10      850.32      925.14     54.71 o 
  -3   6  10      866.61      876.23     55.78 o 
  -2   6  10       17.96       29.58     12.27 o 
  -1   6  10      230.07      204.19     16.05 o 
   0   6  10      236.92      250.68     20.35 o 
   1   6  10      219.06      216.88     19.85 o 
   2   6  10       16.22       10.98     15.31 o 
   3   6  10      235.74      217.88     24.37 o 
   4   6  10       18.42       42.69     18.78 o 
   5   6  10       45.57       51.66     25.52 o 
   6   6  10      428.04      413.79     43.02 o 
   7   6  10      280.42      250.83     38.35 o 
   8   6  10       16.65       29.27     30.12 o 
   9   6  10      150.33      212.92     41.43 o 
  10   6  10      152.63      149.09     42.41 o 
 -10   7  10     1153.17     1347.01     78.12 o 
  -9   7  10       85.58      119.45     36.07 o 
  -8   7  10      743.17      810.16     77.34 o 
  -7   7  10       74.60       62.57     24.17 o 
  -6   7  10     1269.03     1300.71     50.39 o 
  -5   7  10      580.55      564.96     36.22 o 
  -4   7  10     2918.21     2880.74    142.03 o 
  -3   7  10      861.36      895.11     49.08 o 
  -2   7  10     6142.24     4864.24   1160.15 o 
  -1   7  10       11.04       23.54     14.74 o 
   0   7  10     2838.00     2617.08    109.77 o 
   1   7  10      908.35      882.85     38.79 o 
   2   7  10     1454.37     1484.21    101.80 o 
   3   7  10     1172.69     1152.90     71.99 o 
   4   7  10      300.22      303.21     30.07 o 
   5   7  10      240.53      240.28     34.52 o 
   6   7  10       17.12        9.71     26.29 o 
   7   7  10      259.79      242.96     39.38 o 
   8   7  10      171.84      122.18     35.39 o 
   9   7  10        1.40       -9.65     30.36 o 
 -10   8  10       16.22       27.47     32.58 o 
  -9   8  10        7.72        9.73     29.73 o 
  -8   8  10      225.08      255.02     40.13 o 
  -7   8  10       59.94       48.31     28.74 o 
  -6   8  10       69.61       65.20     23.64 o 
  -5   8  10      260.69      248.78     29.00 o 
  -4   8  10     3783.02     3675.49    148.92 o 
  -3   8  10     1312.35     1276.55     64.48 o 
  -2   8  10       64.85       68.89     15.36 o 
  -1   8  10        3.26       22.13     15.39 o 
   0   8  10      313.57      330.37     32.30 o 
   1   8  10       10.13       13.54     17.09 o 
   2   8  10      318.74      319.39     27.91 o 
   3   8  10       28.36       23.39     19.28 o 
   4   8  10       19.66        6.00     19.98 o 
   5   8  10       40.14       13.81     25.43 o 
   6   8  10      366.58      379.22     44.19 o 
   7   8  10        4.61        9.84     29.04 o 
   8   8  10      133.38       97.52     35.78 o 
   9   8  10       74.07       75.98     38.34 o 
 -10   9  10      219.94      258.80     45.98 o 
  -9   9  10        6.21       30.19     31.38 o 
  -8   9  10     1118.51     1100.49     65.98 o 
  -7   9  10      111.61      105.20     31.94 o 
  -6   9  10     1168.24     1180.50     61.20 o 
  -5   9  10      665.63      714.59     44.83 o 
  -4   9  10      227.10      216.22     34.99 o 
  -3   9  10      449.98      471.35     34.91 o 
  -2   9  10     1374.08     1460.02     39.02 o 
  -1   9  10      172.43      181.00     24.02 o 
   0   9  10      708.80      745.67     44.91 o 
   1   9  10        6.97       15.20     21.20 o 
   2   9  10      820.97      854.84     42.56 o 
   3   9  10      102.21       47.12     34.63 o 
   4   9  10     1151.20     1125.85     68.99 o 
   5   9  10      622.10      626.63     42.31 o 
   6   9  10      374.80      372.63     43.65 o 
   7   9  10        2.41      -12.74     28.10 o 
   8   9  10       17.67       13.63     33.82 o 
  -9  10  10        0.09        1.56     32.39 o 
  -8  10  10        1.01      -10.35     29.05 o 
  -7  10  10        2.61      -15.86     26.57 o 
  -6  10  10        4.31        9.45     27.16 o 
  -5  10  10       87.96       78.38     24.10 o 
  -4  10  10       35.40       11.32     11.60 o 
  -3  10  10      144.70      164.43     25.91 o 
  -2  10  10      341.54      359.42     26.98 o 
  -1  10  10        8.73       -0.75     16.82 o 
   0  10  10      102.11      134.36     24.26 o 
   1  10  10      501.00      529.82     36.25 o 
   2  10  10        9.79       11.30     19.56 o 
   3  10  10      169.78      189.35     28.76 o 
   4  10  10       70.52       91.55     30.56 o 
   5  10  10      781.20      775.35     46.87 o 
   6  10  10      105.61       83.44     33.03 o 
   7  10  10      317.04      336.59     47.19 o 
   8  10  10       33.88       17.07     33.06 o 
  -8  11  10       73.64       95.43     36.74 o 
  -7  11  10      202.63      244.00     40.43 o 
  -6  11  10       31.90       20.36     27.75 o 
  -5  11  10      159.00      121.36     31.19 o 
  -4  11  10      531.59      437.40     71.08 o 
  -3  11  10     1045.10     1093.51     48.46 o 
  -2  11  10      241.60      264.17     29.29 o 
  -1  11  10     1232.95      806.51    284.10 o 
   0  11  10       89.26       94.87     23.11 o 
   1  11  10      976.21      932.10     57.34 o 
   2  11  10        6.66       -4.32     23.33 o 
   3  11  10     1160.40     1203.41     61.28 o 
   4  11  10       25.76        9.93     27.56 o 
   5  11  10      558.81      566.55     43.96 o 
   6  11  10      259.32      223.47     41.22 o 
   7  11  10      283.97      313.00     47.73 o 
  -8  12  10        3.20      -11.01     31.11 o 
  -7  12  10      137.05      158.07     39.46 o 
  -6  12  10       42.81       39.06     30.79 o 
  -5  12  10       42.56       44.39     29.02 o 
  -4  12  10      699.20      495.78    192.67 o 
  -3  12  10       35.00       35.64     26.95 o 
  -2  12  10       32.33       61.46     23.36 o 
  -1  12  10       55.68       65.78     23.26 o 
   0  12  10      300.86      295.89     32.76 o 
   1  12  10      181.80      205.48     30.48 o 
   2  12  10      225.10      216.95     31.06 o 
   3  12  10      736.51      722.58     48.34 o 
   4  12  10       13.94        5.20     24.56 o 
   5  12  10       51.55       56.53     28.53 o 
   6  12  10       26.44       29.33     33.00 o 
   7  12  10      459.72      455.21     55.32 o 
  -7  13  10      683.91      821.61    104.17 o 
  -6  13  10       10.12       -2.33     29.33 o 
  -5  13  10      514.58      569.87     51.59 o 
  -4  13  10       84.59       84.47     31.38 o 
  -3  13  10      163.96      134.78     42.59 o 
  -2  13  10      103.51       34.54     19.41 o 
  -1  13  10      917.41     1030.63     52.20 o 
   0  13  10        4.43        0.07     22.23 o 
   1  13  10      278.66      274.45     34.27 o 
   2  13  10       30.57       26.30     23.85 o 
   3  13  10      247.97      235.71     39.73 o 
   4  13  10       42.44       29.93     27.85 o 
   5  13  10      120.92       82.54     35.64 o 
   6  13  10       11.69        9.03     33.59 o 
  -6  14  10       14.22        0.48     30.91 o 
  -5  14  10       51.26       65.77     43.35 o 
  -4  14  10       53.48       54.70     41.74 o 
  -3  14  10      310.40      292.07     55.31 o 
  -2  14  10        1.18       14.38     37.85 o 
  -1  14  10      134.91      140.76     30.36 o 
   0  14  10       58.07       46.00     26.63 o 
   1  14  10       37.48       28.27     26.09 o 
   2  14  10       88.13      107.11     31.06 o 
   3  14  10      168.33      166.51     38.87 o 
   4  14  10        9.79        8.45     26.72 o 
   5  14  10        4.86       18.52     28.86 o 
  -4  15  10      315.84      297.35     56.96 o 
  -3  15  10        2.89       41.27     43.90 o 
  -2  15  10       55.75       20.57     39.65 o 
  -1  15  10       15.78       29.80     32.29 o 
   0  15  10      373.93      346.09     40.08 o 
   1  15  10       24.16       25.21     26.27 o 
   2  15  10      202.23      162.16     33.77 o 
   3  15  10       18.02       17.78     27.49 o 
 -11   0  11      442.93      425.58     63.30 o 
  -9   0  11      587.04      562.69     80.93 o 
  -7   0  11      101.14       89.94     32.49 o 
  -5   0  11     2930.67     2684.45    198.14 o 
  -3   0  11     1623.00     1730.53     63.62 o 
  -1   0  11      197.24      190.12     20.06 o 
   1   0  11      556.31      580.12     44.29 o 
   3   0  11      703.33      668.59     53.10 o 
   5   0  11       32.61       30.59     26.40 o 
   7   0  11      248.97      207.01     63.13 o 
   9   0  11       51.14       42.33     58.36 o 
 -11   1  11        0.57       -4.46     27.46 o 
 -10   1  11        8.29      -16.66     24.18 o 
  -9   1  11      464.94      474.82     40.44 o 
  -8   1  11       23.35       13.93     21.64 o 
  -7   1  11      469.54      434.74     37.28 o 
  -6   1  11       33.88       44.48     20.36 o 
  -5   1  11      358.57      408.27     30.30 o 
  -4   1  11      629.27      345.02    163.45 o 
  -3   1  11      102.51       92.75     17.08 o 
  -2   1  11     1576.58     1603.47     31.54 o 
  -1   1  11      247.87      243.80     15.12 o 
   0   1  11     1013.71     1017.78     29.43 o 
   1   1  11     1039.71      987.99     36.67 o 
   2   1  11      505.74      502.05     29.91 o 
   3   1  11       90.31       70.42     18.77 o 
   4   1  11      101.63      107.32     20.70 o 
   5   1  11      744.39      785.80     46.49 o 
   6   1  11      105.46      115.51     28.49 o 
   7   1  11      350.55      384.34     39.81 o 
   8   1  11        2.93       29.97     39.71 o 
   9   1  11       14.18       81.18     43.71 o 
  10   1  11      142.59      117.46     51.05 o 
 -11   2  11      135.53      172.16     36.61 o 
 -10   2  11      782.77      830.74     64.56 o 
  -9   2  11      907.83      934.39     50.83 o 
  -8   2  11      580.70      552.00     39.72 o 
  -7   2  11     1024.72     1013.26     64.05 o 
  -6   2  11     2003.15     1972.67    125.45 o 
  -5   2  11      105.43      113.95     21.13 o 
  -4   2  11      578.12      557.59     31.73 o 
  -3   2  11      365.86      359.30     21.59 o 
  -2   2  11      910.30      900.63     26.08 o 
  -1   2  11      356.66      318.02     17.40 o 
   0   2  11     3881.93     3763.05     52.84 o 
   1   2  11      506.59      518.83     34.55 o 
   2   2  11      307.21      328.21     25.22 o 
   3   2  11      176.64      175.38     23.52 o 
   4   2  11      665.15      617.37     34.80 o 
   5   2  11        5.93       -1.10     21.64 o 
   6   2  11       15.18        5.53     23.67 o 
   7   2  11       29.19       14.32     26.78 o 
   8   2  11        5.41       -7.12     26.73 o 
   9   2  11        0.49      -20.31     38.19 o 
  10   2  11       12.64       23.37     47.00 o 
 -11   3  11       15.59        0.24     28.79 o 
 -10   3  11        3.90      -14.40     24.57 o 
  -9   3  11        9.38       21.93     23.99 o 
  -8   3  11       14.75        1.83     21.15 o 
  -7   3  11     1071.73     1104.33     92.76 o 
  -6   3  11     1147.02     1063.43     71.03 o 
  -5   3  11       26.49       40.35     17.67 o 
  -4   3  11     1240.93     1199.20     42.84 o 
  -3   3  11      289.40      303.79     20.08 o 
  -2   3  11      625.60      634.70     23.61 o 
  -1   3  11      209.32      204.29     17.96 o 
   0   3  11     1686.36     1609.04     38.11 o 
   1   3  11     1484.83     1481.65     52.13 o 
   2   3  11     1591.50     1494.10     55.04 o 
   3   3  11      331.53      326.04     26.73 o 
   4   3  11      791.97      802.94     54.02 o 
   5   3  11       33.63       11.18     23.86 o 
   6   3  11      789.99      783.21     50.88 o 
   7   3  11       53.13       45.00     27.57 o 
   8   3  11       17.18       18.55     29.36 o 
   9   3  11      153.46      118.97     48.93 o 
  10   3  11      558.89      550.87     73.63 o 
 -11   4  11        8.96       24.10     34.35 o 
 -10   4  11      628.81      674.62     49.58 o 
  -9   4  11      113.39       82.08     29.50 o 
  -8   4  11        6.59       -2.98     22.05 o 
  -7   4  11      183.60      153.06     27.23 o 
  -6   4  11      798.08      859.89     90.75 o 
  -5   4  11      203.58      181.59     29.31 o 
  -4   4  11     2842.50     2798.09    136.03 o 
  -3   4  11      308.99      353.98     22.29 o 
  -2   4  11      357.70      403.82     20.71 o 
  -1   4  11      255.99      267.66     20.01 o 
   0   4  11     2997.97     3008.07     82.80 o 
   1   4  11     1795.80     1820.87     41.69 o 
   2   4  11      421.87      412.33     28.75 o 
   3   4  11        0.17       -4.84     15.63 o 
   4   4  11      804.11      776.43     46.78 o 
   5   4  11       49.11       34.52     24.13 o 
   6   4  11      956.50      993.10     60.50 o 
   7   4  11      625.19      561.18     48.14 o 
   8   4  11       48.22       53.74     31.75 o 
   9   4  11      104.10      136.95     38.73 o 
  10   4  11       74.68       57.38     48.27 o 
 -11   5  11       15.81       30.06     36.56 o 
 -10   5  11       75.60       88.78     36.23 o 
  -9   5  11       51.98       51.30     27.54 o 
  -8   5  11       27.03       11.12     23.35 o 
  -7   5  11      240.18      247.43     31.02 o 
  -6   5  11      175.89      144.81     24.70 o 
  -5   5  11       51.18       27.80     13.99 o 
  -4   5  11       64.72       35.30     18.62 o 
  -3   5  11     1248.44     1301.41     75.34 o 
  -2   5  11      127.14      111.96     26.84 o 
  -1   5  11      843.44      655.82    165.02 o 
   0   5  11     2090.75     2032.82     84.72 o 
   1   5  11     1254.78     1235.47     47.99 o 
   2   5  11       47.90       56.36     15.83 o 
   3   5  11      137.65      128.42     26.96 o 
   4   5  11      714.86      681.82     46.88 o 
   5   5  11       70.66       73.11     28.11 o 
   6   5  11      625.90      581.58     65.22 o 
   7   5  11      127.00      146.40     34.43 o 
   8   5  11       75.77       66.55     32.56 o 
   9   5  11       30.25       11.64     32.80 o 
 -10   6  11       42.00       61.07     34.59 o 
  -9   6  11      484.06      544.74     51.27 o 
  -8   6  11      202.13      217.62     32.50 o 
  -7   6  11      394.32      418.60     35.73 o 
  -6   6  11      147.04      145.20     26.15 o 
  -5   6  11      673.09      492.46    149.02 o 
  -4   6  11     4510.38     4395.31    234.53 o 
  -3   6  11      148.98      181.60     20.20 o 
  -2   6  11     2716.06     2657.85     97.70 o 
  -1   6  11     1806.93     1765.21     52.68 o 
   0   6  11      859.34      833.46     41.42 o 
   1   6  11      135.85      141.77     18.79 o 
   2   6  11       25.54       18.27     17.47 o 
   3   6  11     1171.03     1033.43     65.73 o 
   4   6  11       97.03       95.95     27.66 o 
   5   6  11       89.47       94.21     29.14 o 
   6   6  11      603.22      543.83     47.94 o 
   7   6  11       37.44       20.41     28.75 o 
   8   6  11       35.29        8.43     30.16 o 
   9   6  11       63.17       91.40     38.38 o 
 -10   7  11       17.54       47.58     34.52 o 
  -9   7  11      216.70      259.72     41.96 o 
  -8   7  11        0.31        1.93     26.35 o 
  -7   7  11      503.73      541.99     40.05 o 
  -6   7  11       16.28       -1.17     20.53 o 
  -5   7  11      854.61      896.05     68.12 o 
  -4   7  11       10.29       15.10     18.74 o 
  -3   7  11     3509.95     3556.97    187.19 o 
  -2   7  11      135.66       94.87     34.57 o 
  -1   7  11      254.47      252.91     22.40 o 
   0   7  11       19.31       32.87     15.67 o 
   1   7  11      942.40      977.94     41.87 o 
   2   7  11        8.87       17.63     18.68 o 
   3   7  11     1324.01     1381.39     50.19 o 
   4   7  11     1049.30      958.43     55.01 o 
   5   7  11       47.78       55.18     28.64 o 
   6   7  11       17.02       19.26     28.11 o 
   7   7  11       47.12       65.71     32.51 o 
   8   7  11       53.98       35.71     32.32 o 
   9   7  11      147.51      156.78     43.23 o 
 -10   8  11        4.32      -16.17     31.68 o 
  -9   8  11      794.85      924.36     65.92 o 
  -8   8  11        5.54       10.67     28.31 o 
  -7   8  11      946.34     1069.94     94.48 o 
  -6   8  11       14.44       -5.15     21.56 o 
  -5   8  11      473.24      402.95     55.27 o 
  -4   8  11       24.37       10.70     18.09 o 
  -3   8  11      355.32      359.08     26.06 o 
  -2   8  11        0.19       -3.30     14.73 o 
  -1   8  11     1344.68     1339.25     56.62 o 
   0   8  11       99.23       92.70     20.87 o 
   1   8  11     1452.27     1479.30     59.26 o 
   2   8  11       33.60       17.15     19.09 o 
   3   8  11     1158.74     1141.57     54.09 o 
   4   8  11      117.89      116.65     30.56 o 
   5   8  11       49.49       50.28     28.48 o 
   6   8  11        9.32       -6.66     27.46 o 
   7   8  11       13.09       23.41     30.67 o 
   8   8  11       10.17      -23.47     32.70 o 
  -9   9  11       29.89       24.68     33.17 o 
  -8   9  11      181.71      238.23     40.27 o 
  -7   9  11       26.21        8.55     27.74 o 
  -6   9  11        2.46       -4.27     22.11 o 
  -5   9  11        9.68       -6.88     19.34 o 
  -4   9  11        4.46        6.61     18.93 o 
  -3   9  11      713.33      707.39     74.60 o 
  -2   9  11       92.53       71.45     21.64 o 
  -1   9  11     1278.39     1410.49     60.03 o 
   0   9  11       44.27       50.90     20.30 o 
   1   9  11      981.72      958.20     45.06 o 
   2   9  11      255.56      180.86     37.92 o 
   3   9  11      425.19      465.95     40.25 o 
   4   9  11      213.02      165.24     33.97 o 
   5   9  11       51.17       64.79     31.27 o 
   6   9  11      416.85      370.49     45.13 o 
   7   9  11      483.21      521.14     54.06 o 
   8   9  11      162.72      167.83     42.96 o 
  -9  10  11       45.13       46.23     33.47 o 
  -8  10  11       95.65       98.91     35.88 o 
  -7  10  11      153.98      145.48     36.57 o 
  -6  10  11      171.96      215.37     51.95 o 
  -5  10  11      424.04      438.54     36.55 o 
  -4  10  11      747.93      834.40     39.52 o 
  -3  10  11      650.65      631.44     41.11 o 
  -2  10  11     1090.13     1116.72     55.97 o 
  -1  10  11      661.18      704.78     40.59 o 
   0  10  11      481.07      484.36     41.61 o 
   1  10  11      547.70      577.77     38.87 o 
   2  10  11       74.60       72.69     23.78 o 
   3  10  11      341.51      180.47     64.36 o 
   4  10  11      672.60      751.37     46.72 o 
   5  10  11       79.04       60.05     31.83 o 
   6  10  11        7.74       15.50     31.11 o 
   7  10  11      116.38      122.00     38.80 o 
  -8  11  11       37.30       20.34     31.64 o 
  -7  11  11      193.89      217.48     40.15 o 
  -6  11  11        1.55       -1.49     27.10 o 
  -5  11  11       54.81       48.53     28.41 o 
  -4  11  11      333.84      196.95     87.79 o 
  -3  11  11        0.38       -3.46     23.93 o 
  -2  11  11      280.66      265.74     36.39 o 
  -1  11  11        1.24       -2.38     19.74 o 
   0  11  11       96.27      151.64     27.52 o 
   1  11  11       13.25        8.61     25.32 o 
   2  11  11     1429.41     1420.77     74.00 o 
   3  11  11      236.78      237.17     32.76 o 
   4  11  11      835.41      807.73     48.60 o 
   5  11  11      109.84       93.53     36.11 o 
   6  11  11      318.35      273.78     44.62 o 
   7  11  11      236.04      209.48     46.07 o 
  -7  12  11       86.29       85.78     36.27 o 
  -6  12  11      284.99      342.35     44.51 o 
  -5  12  11       46.16       48.90     30.61 o 
  -4  12  11       22.87       33.03     38.91 o 
  -3  12  11       71.51       55.08     27.87 o 
  -2  12  11      239.73      279.14     37.93 o 
  -1  12  11       72.19       46.49     33.30 o 
   0  12  11      845.89      837.29     47.55 o 
   1  12  11       29.69       30.91     28.05 o 
   2  12  11      342.84      357.45     37.24 o 
   3  12  11       36.37       28.73     24.96 o 
   4  12  11      645.64      615.88     55.84 o 
   5  12  11       43.78       50.46     35.42 o 
   6  12  11       74.28       48.04     34.86 o 
  -6  13  11       28.03       28.92     31.95 o 
  -5  13  11      237.25      190.74     70.96 o 
  -4  13  11        5.42        7.41     34.85 o 
  -3  13  11      451.39      474.99     60.60 o 
  -2  13  11      177.62      166.40     34.98 o 
  -1  13  11      145.24      100.81     27.57 o 
   0  13  11      174.88      183.28     32.05 o 
   1  13  11      457.92      469.36     41.48 o 
   2  13  11       79.69      100.13     33.44 o 
   3  13  11      299.88      317.00     38.00 o 
   4  13  11      114.70      117.46     31.84 o 
   5  13  11       66.09       49.51     36.91 o 
  -5  14  11      180.34      177.52     72.18 o 
  -4  14  11       71.40       75.30     44.91 o 
  -3  14  11     1118.22     1219.43    121.92 o 
  -2  14  11      102.46       70.82     42.25 o 
  -1  14  11      228.94      212.23     40.09 o 
   0  14  11       27.64       14.97     25.15 o 
   1  14  11       71.90       64.46     28.77 o 
   2  14  11       49.95       11.67     31.76 o 
   3  14  11       78.52      104.46     31.58 o 
   4  14  11       12.84       10.44     27.42 o 
  -3  15  11      185.04      223.79     53.95 o 
  -2  15  11        2.94       38.70     50.83 o 
  -1  15  11      163.22      185.41     52.97 o 
   0  15  11        0.25      -20.38     24.83 o 
   1  15  11      172.55      213.09     36.51 o 
   2  15  11       21.58       28.42     32.98 o 
 -10   0  12      280.85      245.44     53.32 o 
  -8   0  12      680.68      753.25     97.45 o 
  -6   0  12       46.68       55.90     30.89 o 
  -4   0  12     4924.75     4869.92    235.58 o 
  -2   0  12       95.44       99.11     23.13 o 
   0   0  12      747.28      780.52     50.27 o 
   2   0  12      449.83      487.06     42.95 o 
   4   0  12      162.66      131.04     37.32 o 
   6   0  12     1737.13     1761.79     82.30 o 
   8   0  12      137.61      178.62     68.64 o 
  10   0  12      893.14      818.98    119.41 o 
 -11   1  12      200.81      198.28     38.65 o 
 -10   1  12     1005.08     1086.71     58.80 o 
  -9   1  12       59.49       31.73     25.44 o 
  -8   1  12      446.43      469.70     38.55 o 
  -7   1  12       97.89       93.27     24.22 o 
  -6   1  12      430.80      419.15     32.76 o 
  -5   1  12      343.79      168.68     79.34 o 
  -4   1  12      709.23      723.77     36.55 o 
  -3   1  12        1.53       -7.74     13.09 o 
  -2   1  12      192.92      205.32     16.01 o 
  -1   1  12       18.36       20.82     13.44 o 
   0   1  12       38.19       35.07     17.40 o 
   1   1  12       27.50       13.15     16.37 o 
   2   1  12      342.48      356.56     27.96 o 
   3   1  12        8.84        8.38     16.91 o 
   4   1  12      117.27      126.16     22.48 o 
   5   1  12      117.94      109.18     23.43 o 
   6   1  12        6.04        3.89     24.79 o 
   7   1  12       70.47       70.71     29.76 o 
   8   1  12      187.27      211.42     50.69 o 
   9   1  12       39.63        3.27     41.52 o 
  10   1  12        6.89       17.05     49.38 o 
 -11   2  12       70.25       85.04     33.66 o 
 -10   2  12       18.56        6.29     27.50 o 
  -9   2  12       91.55      129.15     29.54 o 
  -8   2  12      666.86      598.77     54.05 o 
  -7   2  12      126.00      113.70     26.59 o 
  -6   2  12      459.60      469.71     34.44 o 
  -5   2  12      382.18      264.55     78.77 o 
  -4   2  12      605.62      351.03    125.46 o 
  -3   2  12       69.70       51.72     16.75 o 
  -2   2  12       19.27       15.08     11.06 o 
  -1   2  12      178.02      171.08     17.92 o 
   0   2  12     1329.84     1328.36     42.79 o 
   1   2  12      952.17      927.96     38.78 o 
   2   2  12     1206.80     1221.76     43.94 o 
   3   2  12      435.66      445.26     30.94 o 
   4   2  12      117.48      157.92     24.52 o 
   5   2  12      690.36      749.63     61.91 o 
   6   2  12      311.65      325.93     52.19 o 
   7   2  12      713.35      725.86     65.89 o 
   8   2  12      111.43      101.22     43.83 o 
   9   2  12       88.10      113.17     47.81 o 
 -11   3  12      327.74      395.99     44.55 o 
 -10   3  12       68.70       65.51     30.69 o 
  -9   3  12      896.89      919.74     52.40 o 
  -8   3  12       61.42       47.84     24.69 o 
  -7   3  12      149.27      185.16     28.58 o 
  -6   3  12      493.90      528.91     36.10 o 
  -5   3  12      594.66      580.52     35.09 o 
  -4   3  12      255.49      290.41     26.76 o 
  -3   3  12       82.23       94.08     18.65 o 
  -2   3  12       11.68        8.37     13.79 o 
  -1   3  12       94.44       83.46     16.00 o 
   0   3  12        0.97        2.06     12.92 o 
   1   3  12     3871.03     3613.12     68.05 o 
   2   3  12       51.01       55.04     19.21 o 
   3   3  12      755.16      729.68     37.87 o 
   4   3  12        6.93        3.48     21.46 o 
   5   3  12      260.81      258.54     35.25 o 
   6   3  12      336.17      324.35     39.08 o 
   7   3  12      254.61      330.90     41.90 o 
   8   3  12       26.84       13.78     30.98 o 
   9   3  12        1.21        8.56     45.55 o 
 -11   4  12        2.13      -22.77     33.00 o 
 -10   4  12        3.51       11.88     27.35 o 
  -9   4  12       45.36       46.47     27.69 o 
  -8   4  12      394.26      411.13     37.74 o 
  -7   4  12       24.92       17.33     21.66 o 
  -6   4  12        2.10        5.40     19.55 o 
  -5   4  12      324.03      332.51     29.12 o 
  -4   4  12      214.95      226.66     25.40 o 
  -3   4  12     1627.70     1512.44    149.29 o 
  -2   4  12        3.29        5.28     15.03 o 
  -1   4  12     1542.83     1524.28     48.64 o 
   0   4  12       15.96       23.39     12.48 o 
   1   4  12     1166.78     1244.50     46.32 o 
   2   4  12      587.10      560.78     33.57 o 
   3   4  12     1747.39     1665.81     98.40 o 
   4   4  12        6.46        1.66     22.72 o 
   5   4  12     1044.64     1042.35     57.79 o 
   6   4  12        0.54        1.79     25.77 o 
   7   4  12     1414.00     1362.30    134.03 o 
   8   4  12        9.33       16.13     29.68 o 
   9   4  12      568.21      630.03     69.69 o 
 -10   5  12       81.36      107.25     38.63 o 
  -9   5  12     1039.62     1082.34     89.46 o 
  -8   5  12       33.87       41.24     24.48 o 
  -7   5  12      105.87       82.49     26.22 o 
  -6   5  12      323.01      301.11     31.28 o 
  -5   5  12      170.78      163.47     25.19 o 
  -4   5  12      140.36      164.40     23.96 o 
  -3   5  12      526.09      599.24     34.81 o 
  -2   5  12      512.66      485.80     31.40 o 
  -1   5  12     1361.14     1367.20     50.82 o 
   0   5  12        2.06        3.90     14.57 o 
   1   5  12      210.17      270.71     22.80 o 
   2   5  12      202.77      190.02     30.25 o 
   3   5  12       28.09       40.38     23.93 o 
   4   5  12      459.44      492.97     41.99 o 
   5   5  12      137.28      120.95     32.55 o 
   6   5  12        1.01       -5.40     27.65 o 
   7   5  12        0.62       -5.14     27.12 o 
   8   5  12      325.15      282.24     43.77 o 
   9   5  12       26.06       21.13     34.90 o 
 -10   6  12      100.71       88.12     37.62 o 
  -9   6  12      122.94      120.02     37.80 o 
  -8   6  12      543.72      541.02     42.17 o 
  -7   6  12      328.24      303.06     33.77 o 
  -6   6  12      266.21      261.30     30.58 o 
  -5   6  12      134.80      111.03     24.09 o 
  -4   6  12     1616.70     1588.18     80.08 o 
  -3   6  12       15.16        7.55     18.14 o 
  -2   6  12      790.95      470.07    209.41 o 
  -1   6  12      339.97      348.90     25.04 o 
   0   6  12      874.38      869.04     34.57 o 
   1   6  12       26.91       37.78     16.42 o 
   2   6  12      427.94      500.49     40.75 o 
   3   6  12      568.20      517.03     43.26 o 
   4   6  12      560.82      541.32     44.39 o 
   5   6  12      945.91      950.02     58.47 o 
   6   6  12      461.33      464.36     52.24 o 
   7   6  12       87.31       60.68     32.73 o 
   8   6  12      150.27      163.54     40.84 o 
   9   6  12      126.48      164.34     42.35 o 
 -10   7  12       77.33       70.68     36.52 o 
  -9   7  12       60.82       56.42     33.51 o 
  -8   7  12      384.82      396.33     40.02 o 
  -7   7  12       23.67       10.71     23.76 o 
  -6   7  12     1132.99     1188.97     66.24 o 
  -5   7  12        0.69        5.27     19.64 o 
  -4   7  12       95.69       93.29     22.54 o 
  -3   7  12       42.51       39.43     19.30 o 
  -2   7  12       97.83       49.80     21.91 o 
  -1   7  12       43.00       40.71     14.86 o 
   0   7  12      459.02      457.42     27.99 o 
   1   7  12       90.97      112.27     27.68 o 
   2   7  12      174.26      175.07     31.69 o 
   3   7  12      130.38      102.75     29.33 o 
   4   7  12      576.02      504.97     45.47 o 
   5   7  12      119.26      106.80     33.44 o 
   6   7  12       28.37       19.06     28.64 o 
   7   7  12       75.72       75.72     34.60 o 
   8   7  12       45.74       28.02     34.75 o 
  -9   8  12       37.49       46.34     33.18 o 
  -8   8  12       60.24       71.73     32.15 o 
  -7   8  12       26.27       20.07     24.12 o 
  -6   8  12      226.47      243.91     31.86 o 
  -5   8  12        9.16       -1.26     20.61 o 
  -4   8  12      572.44      614.02     45.72 o 
  -3   8  12      259.53      274.18     29.00 o 
  -2   8  12      793.04      806.88     41.67 o 
  -1   8  12       18.23       25.47     16.95 o 
   0   8  12     1609.20     1511.19     51.39 o 
   1   8  12      174.62      165.58     25.17 o 
   2   8  12     1537.78     1552.02     72.17 o 
   3   8  12      348.52      318.01     39.08 o 
   4   8  12      904.42      854.58     57.16 o 
   5   8  12        2.81        5.31     27.27 o 
   6   8  12      481.00      519.59     52.21 o 
   7   8  12        5.37      -10.12     30.75 o 
   8   8  12      428.96      443.74     54.27 o 
  -9   9  12       62.63       62.48     36.49 o 
  -8   9  12      508.03      575.62     61.95 o 
  -7   9  12       23.51        3.50     29.26 o 
  -6   9  12      213.41      249.10     32.23 o 
  -5   9  12      231.37      222.14     30.59 o 
  -4   9  12      449.17      450.90     79.59 o 
  -3   9  12       80.09       98.10     22.88 o 
  -2   9  12      837.26      824.27     43.37 o 
  -1   9  12      326.35      296.72     29.84 o 
   0   9  12      190.17      216.02     28.00 o 
   1   9  12      331.91      324.01     32.69 o 
   2   9  12       12.30       14.09     20.47 o 
   3   9  12        0.88      -11.21     24.55 o 
   4   9  12      713.62      675.22     52.73 o 
   5   9  12      146.05      132.39     36.25 o 
   6   9  12       35.96       64.76     33.91 o 
   7   9  12       16.20       27.38     33.43 o 
  -8  10  12        1.07       22.36     32.86 o 
  -7  10  12      206.88      204.22     39.70 o 
  -6  10  12       69.36       83.27     31.79 o 
  -5  10  12      188.21      162.59     36.44 o 
  -4  10  12       64.26       92.12     38.13 o 
  -3  10  12      620.12      669.54     41.30 o 
  -2  10  12      242.98      340.40     38.73 o 
  -1  10  12     1553.62     1536.82     55.52 o 
   0  10  12      535.30      609.58     40.00 o 
   1  10  12        3.08       -5.75     20.54 o 
   2  10  12     1015.34      673.45    232.64 o 
   3  10  12      618.02      529.02     48.80 o 
   4  10  12      795.14      701.60     61.84 o 
   5  10  12      292.26      316.15     44.00 o 
   6  10  12       95.56       75.39     35.96 o 
   7  10  12       93.34       93.81     40.28 o 
  -8  11  12        0.81        0.14     33.38 o 
  -7  11  12      112.51      101.34     36.56 o 
  -6  11  12        8.06        6.78     29.55 o 
  -5  11  12      418.08      378.72     53.91 o 
  -4  11  12        8.53        3.59     26.90 o 
  -3  11  12       19.51       20.16     27.30 o 
  -2  11  12       32.07       39.78     27.29 o 
  -1  11  12      158.03      160.16     33.28 o 
   0  11  12       22.85       28.63     22.74 o 
   1  11  12      207.86      220.03     31.48 o 
   2  11  12      127.19      143.23     29.25 o 
   3  11  12       35.66       15.26     20.38 o 
   4  11  12       75.18       68.04     34.45 o 
   5  11  12      353.41      359.32     49.25 o 
   6  11  12       27.67       38.84     34.49 o 
  -7  12  12      134.95      111.38     39.61 o 
  -6  12  12       25.29       14.35     39.20 o 
  -5  12  12       93.85      115.23     45.35 o 
  -4  12  12      167.93      130.54     65.09 o 
  -3  12  12      100.79      133.09     34.33 o 
  -2  12  12       79.92      128.26     33.60 o 
  -1  12  12      647.31      622.83     50.92 o 
   0  12  12      203.74      167.86     30.79 o 
   1  12  12      591.62      666.85     45.52 o 
   2  12  12      301.55      266.24     35.10 o 
   3  12  12      826.61      821.74     51.05 o 
   4  12  12      118.45      113.37     37.45 o 
   5  12  12      654.79      679.17     60.42 o 
  -6  13  12      140.79      122.14     54.75 o 
  -5  13  12      221.92      189.76     71.94 o 
  -4  13  12       95.59       71.69     64.23 o 
  -3  13  12      379.58      482.76     62.38 o 
  -2  13  12       95.30      100.22     35.96 o 
  -1  13  12      130.76      103.81     34.54 o 
   0  13  12      190.16      190.94     38.40 o 
   1  13  12       26.75       28.39     26.92 o 
   2  13  12        0.31       -6.69     24.87 o 
   3  13  12       38.92       56.62     29.69 o 
   4  13  12       64.87       67.65     37.22 o 
  -4  14  12      316.38      292.53     84.79 o 
  -3  14  12      348.82      431.03     61.70 o 
  -2  14  12      597.61      618.44     99.83 o 
  -1  14  12        2.74       15.91     31.18 o 
   0  14  12      285.43      293.41     44.49 o 
   1  14  12       68.69       68.22     29.67 o 
   2  14  12      208.45      221.54     36.42 o 
   3  14  12       17.82       22.68     28.38 o 
 -11   0  13      248.57      247.44     60.40 o 
  -9   0  13      483.72      482.43     76.34 o 
  -7   0  13      231.58      258.94     43.65 o 
  -5   0  13      358.07      224.67    114.88 o 
  -3   0  13      870.93      847.14     50.39 o 
  -1   0  13       15.30       22.25     24.91 o 
   1   0  13       15.30       11.42     25.00 o 
   3   0  13      491.12      463.71     72.18 o 
   5   0  13       68.31       74.74     32.82 o 
   7   0  13        7.51        1.59     49.92 o 
   9   0  13       30.21       23.74     68.27 o 
 -11   1  13      365.61      440.47     46.90 o 
 -10   1  13       56.21      107.50     33.39 o 
  -9   1  13      739.11      769.37     57.59 o 
  -8   1  13       35.18       48.11     25.93 o 
  -7   1  13      848.28      912.46     96.72 o 
  -6   1  13       25.27        1.22     19.01 o 
  -5   1  13     1111.54      967.23     50.64 o 
  -4   1  13        8.32        5.26     16.05 o 
  -3   1  13     1649.97     1706.66     59.16 o 
  -2   1  13      386.47      401.02     27.27 o 
  -1   1  13      431.74      452.94     29.01 o 
   0   1  13      291.35      316.88     27.06 o 
   1   1  13      815.13      789.55     38.56 o 
   2   1  13        8.69        2.28     17.54 o 
   3   1  13     1618.96     1649.11     53.06 o 
   4   1  13        2.21        1.63     19.76 o 
   5   1  13     1264.64     1315.27     58.91 o 
   6   1  13      160.37      193.64     34.51 o 
   7   1  13      484.24      522.68     64.35 o 
   8   1  13      372.80      430.65     65.91 o 
   9   1  13       77.70      119.36     52.35 o 
 -11   2  13       42.14       67.39     33.68 o 
 -10   2  13       71.89       75.59     32.92 o 
  -9   2  13      381.95      434.61     42.41 o 
  -8   2  13      249.49      254.93     33.11 o 
  -7   2  13        6.75      -11.27     20.58 o 
  -6   2  13       42.08       35.32     20.63 o 
  -5   2  13       15.91       31.81     18.89 o 
  -4   2  13      316.58      322.42     27.62 o 
  -3   2  13        2.68       -6.72     18.91 o 
  -2   2  13      779.49      806.17     35.85 o 
  -1   2  13        7.11       16.75     16.52 o 
   0   2  13       99.26       82.79     20.83 o 
   1   2  13       44.10       36.91     19.58 o 
   2   2  13      247.14      252.06     26.59 o 
   3   2  13       76.87       80.74     21.70 o 
   4   2  13      277.57      275.95     29.36 o 
   5   2  13       34.75       29.17     26.78 o 
   6   2  13        8.36       26.83     27.33 o 
   7   2  13        3.77        1.59     28.17 o 
   8   2  13        2.69       28.57     44.35 o 
   9   2  13       56.64       65.56     51.04 o 
 -10   3  13      119.55      135.36     35.22 o 
  -9   3  13       37.29       28.93     26.78 o 
  -8   3  13       13.95        5.01     23.43 o 
  -7   3  13        1.12       -2.31     21.17 o 
  -6   3  13       33.37       36.89     21.13 o 
  -5   3  13      160.90      153.58     25.27 o 
  -4   3  13     1450.19     1406.14     78.13 o 
  -3   3  13       27.57       41.05     21.38 o 
  -2   3  13       44.63       28.87     19.55 o 
  -1   3  13      529.69      612.85     34.14 o 
   0   3  13     4540.28     4424.91     76.21 o 
   1   3  13      684.33      647.68     35.49 o 
   2   3  13      859.36      855.41     41.36 o 
   3   3  13      230.31      252.74     27.38 o 
   4   3  13     1303.58     1259.31     61.42 o 
   5   3  13       91.39       79.01     30.70 o 
   6   3  13      989.68      983.10     68.87 o 
   7   3  13      430.47      431.58     47.72 o 
   8   3  13      738.87      743.09     78.92 o 
   9   3  13        0.49      -20.28     45.06 o 
 -10   4  13      264.27      352.11     43.58 o 
  -9   4  13       17.11       23.66     26.90 o 
  -8   4  13      143.70      142.76     30.46 o 
  -7   4  13      338.54      284.63     33.68 o 
  -6   4  13      710.32      638.39     68.98 o 
  -5   4  13      216.94      253.31     27.86 o 
  -4   4  13       67.92       70.72     20.95 o 
  -3   4  13      106.17      113.40     25.70 o 
  -2   4  13        1.52       18.79     17.45 o 
  -1   4  13      590.03      593.68     29.84 o 
   0   4  13       38.25       13.22      9.39 o 
   1   4  13      188.68      175.87     25.01 o 
   2   4  13       98.57      111.87     22.95 o 
   3   4  13       25.03        1.87     23.53 o 
   4   4  13       23.20       -1.30     24.91 o 
   5   4  13       57.78       62.82     29.02 o 
   6   4  13        9.60       14.57     29.22 o 
   7   4  13       94.89       91.36     35.75 o 
   8   4  13        4.10        0.80     31.44 o 
   9   4  13      114.16      100.43     51.75 o 
 -10   5  13      144.45      137.76     40.17 o 
  -9   5  13      138.63      136.84     32.88 o 
  -8   5  13      558.13      547.20     44.35 o 
  -7   5  13       85.29       72.75     26.65 o 
  -6   5  13      533.08      391.66    135.19 o 
  -5   5  13       18.39       19.45     20.26 o 
  -4   5  13      149.77      148.81     29.85 o 
  -3   5  13       63.93       36.07     18.90 o 
  -2   5  13      688.96      686.25     39.20 o 
  -1   5  13        5.76        4.24     15.40 o 
   0   5  13     1672.32     1672.15     87.94 o 
   1   5  13      580.59      602.90     36.82 o 
   2   5  13      720.27      678.44     46.29 o 
   3   5  13      142.43      133.25     30.95 o 
   4   5  13     1041.11     1013.81     58.41 o 
   5   5  13      532.32      561.78     48.34 o 
   6   5  13      679.00      665.37     55.09 o 
   7   5  13      131.20      140.64     36.86 o 
   8   5  13      111.38      120.92     39.78 o 
 -10   6  13      177.86      170.53     42.56 o 
  -9   6  13       75.20       70.72     30.05 o 
  -8   6  13      371.93      380.95     39.30 o 
  -7   6  13      130.22      141.29     30.06 o 
  -6   6  13      956.15      578.49    244.30 o 
  -5   6  13        2.38        3.83     20.30 o 
  -4   6  13      894.89      887.42     58.95 o 
  -3   6  13      419.47      434.25     50.59 o 
  -2   6  13      294.57      320.18     28.87 o 
  -1   6  13        9.06        0.80     15.63 o 
   0   6  13       37.40       26.85     16.88 o 
   1   6  13        0.55        1.39     22.64 o 
   2   6  13        6.60       11.86     23.70 o 
   3   6  13       29.53      -12.13     25.41 o 
   4   6  13      184.01      121.58     32.57 o 
   5   6  13       11.02        7.58     27.14 o 
   6   6  13      169.52      144.43     36.27 o 
   7   6  13        8.31        2.51     31.34 o 
   8   6  13       15.89        9.68     32.74 o 
  -9   7  13      104.56       90.31     36.12 o 
  -8   7  13       15.11       25.29     26.80 o 
  -7   7  13      243.68      245.70     46.64 o 
  -6   7  13      105.05       50.49     35.29 o 
  -5   7  13      156.72      162.83     34.23 o 
  -4   7  13      126.07      161.71     32.54 o 
  -3   7  13     1813.64     1703.04    134.59 o 
  -2   7  13       93.71       47.41     27.16 o 
  -1   7  13      301.71      308.65     25.90 o 
   0   7  13       47.83       39.24     19.76 o 
   1   7  13      755.71      773.01     60.06 o 
   2   7  13      132.12      135.51     30.04 o 
   3   7  13      351.11      358.02     40.14 o 
   4   7  13       37.81       -6.08     26.76 o 
   5   7  13       89.02      117.72     35.47 o 
   6   7  13       92.56       93.98     35.07 o 
   7   7  13      593.21      569.47     89.13 o 
   8   7  13       12.76       20.71     36.02 o 
  -9   8  13      219.27      265.90     46.49 o 
  -8   8  13        2.46        0.27     28.57 o 
  -7   8  13      277.07      334.83     38.85 o 
  -6   8  13      156.52       69.56     48.31 o 
  -5   8  13      342.76      343.64     41.44 o 
  -4   8  13        0.49       15.57     26.63 o 
  -3   8  13       24.87       56.36     26.65 o 
  -2   8  13        5.57      -11.10     19.08 o 
  -1   8  13      187.28       81.67     71.96 o 
   0   8  13      391.19      416.62     33.49 o 
   1   8  13        1.45       -0.15     23.03 o 
   2   8  13       22.22       22.62     25.29 o 
   3   8  13      376.42      316.47     41.15 o 
   4   8  13      168.63      146.97     36.71 o 
   5   8  13        9.24       14.14     31.57 o 
   6   8  13        1.46      -10.65     29.67 o 
   7   8  13       14.46       14.23     33.86 o 
  -8   9  13      157.96      169.47     40.59 o 
  -7   9  13      263.61      267.86     42.53 o 
  -6   9  13       59.49       72.62     32.21 o 
  -5   9  13       90.25       90.66     33.19 o 
  -4   9  13      126.45      122.88     33.45 o 
  -3   9  13      373.84      353.73     44.25 o 
  -2   9  13        3.07       19.45     21.32 o 
  -1   9  13      938.15     1021.43     56.53 o 
   0   9  13       52.32       30.37     16.36 o 
   1   9  13      903.57      909.66     50.89 o 
   2   9  13        2.22       24.12     26.92 o 
   3   9  13      719.17      675.93     53.41 o 
   4   9  13      944.88      914.98     61.96 o 
   5   9  13      850.01      734.64     58.50 o 
   6   9  13      209.59      158.92     40.06 o 
   7   9  13      190.02      190.63     45.34 o 
  -8  10  13       28.21       17.89     34.59 o 
  -7  10  13      162.36      188.76     40.32 o 
  -6  10  13      404.63      374.04     57.82 o 
  -5  10  13       19.80       35.40     30.06 o 
  -4  10  13      150.90      121.90     40.56 o 
  -3  10  13        0.63       10.20     22.31 o 
  -2  10  13       27.22       51.01     27.28 o 
  -1  10  13        6.02       -4.49     24.67 o 
   0  10  13      219.94      225.19     30.69 o 
   1  10  13       13.87       11.67     15.37 o 
   2  10  13       25.88        3.74     27.72 o 
   3  10  13       14.15        5.71     28.66 o 
   4  10  13       36.89       40.00     32.97 o 
   5  10  13       24.00       16.18     33.15 o 
   6  10  13       10.25      -12.78     31.78 o 
  -7  11  13       80.41      113.52     49.77 o 
  -6  11  13      282.85      264.13     54.13 o 
  -5  11  13       32.34       18.91     37.41 o 
  -4  11  13      465.52      491.48     59.47 o 
  -3  11  13       22.90       13.21     27.68 o 
  -2  11  13      851.30      992.05     76.46 o 
  -1  11  13       46.14       56.46     29.09 o 
   0  11  13     1359.28     1355.99     57.58 o 
   1  11  13       12.44       15.85     23.11 o 
   2  11  13      869.13      960.45     61.88 o 
   3  11  13       42.07       61.26     32.81 o 
   4  11  13      899.57      948.12     65.53 o 
   5  11  13       94.47       58.13     35.71 o 
  -6  12  13      219.83      309.62     57.71 o 
  -5  12  13       15.19       10.97     41.09 o 
  -4  12  13      149.04      155.01     68.64 o 
  -3  12  13      328.66      376.81     45.50 o 
  -2  12  13      114.92       86.59     33.37 o 
  -1  12  13        3.70       -5.29     27.48 o 
   0  12  13       62.55       61.30     27.09 o 
   1  12  13        5.69       12.56     25.18 o 
   2  12  13       19.92        9.77     25.47 o 
   3  12  13        1.59       -2.76     30.11 o 
   4  12  13        1.62       -7.81     32.31 o 
  -5  13  13       19.39      -20.06     53.22 o 
  -4  13  13      370.45      321.04     84.05 o 
  -3  13  13      417.62      394.87     47.74 o 
  -2  13  13      838.49     1016.31     65.98 o 
  -1  13  13      238.65      276.03     44.04 o 
   0  13  13      375.07      385.80     47.64 o 
   1  13  13      129.42      124.83     32.12 o 
   2  13  13      309.38      280.71     38.58 o 
   3  13  13      130.98      141.18     40.99 o 
  -3  14  13       42.80       70.29     45.76 o 
  -2  14  13       25.34       34.59     34.21 o 
  -1  14  13       34.67       31.19     33.90 o 
   0  14  13       22.37       20.55     33.52 o 
   1  14  13       20.57       11.47     27.04 o 
 -10   0  14     1056.16      997.85    124.43 o 
  -8   0  14      475.61      604.93     71.14 o 
  -6   0  14      496.72      491.83     52.05 o 
  -4   0  14     2693.36     2641.77     89.45 o 
  -2   0  14      159.50      117.08     47.96 o 
   0   0  14     1538.76     1512.19     96.41 o 
   2   0  14      473.80      528.27     48.57 o 
   4   0  14      779.20      910.70     64.00 o 
   6   0  14     1364.56     1328.55    120.27 o 
   8   0  14     1183.57     1217.83    128.46 o 
 -10   1  14        7.12       -4.82     28.10 o 
  -9   1  14      123.36      119.21     31.84 o 
  -8   1  14       14.47       21.04     25.35 o 
  -7   1  14       97.48       92.15     25.25 o 
  -6   1  14       94.88       87.15     21.94 o 
  -5   1  14       98.24       75.88     22.24 o 
  -4   1  14        2.46       -0.34     17.23 o 
  -3   1  14       31.54       15.94     28.93 o 
  -2   1  14        8.61        6.66     27.42 o 
  -1   1  14      398.39      463.84     30.92 o 
   0   1  14        0.49       -9.35     17.47 o 
   1   1  14       17.53      -18.77     20.94 o 
   2   1  14       59.13       50.93     22.03 o 
   3   1  14      200.17      207.63     27.84 o 
   4   1  14       56.21       55.83     23.15 o 
   5   1  14      128.14      105.60     31.77 o 
   6   1  14      360.57      327.82     43.19 o 
   7   1  14       42.98       50.32     45.43 o 
   8   1  14       52.63       37.69     47.51 o 
   9   1  14       81.95       42.07     51.04 o 
 -10   2  14      181.09      206.51     38.24 o 
  -9   2  14      542.39      522.04     45.58 o 
  -8   2  14      264.02      277.37     36.59 o 
  -7   2  14      129.61      123.05     27.77 o 
  -6   2  14      143.97       59.68     43.57 o 
  -5   2  14       82.82       50.71     32.46 o 
  -4   2  14     1153.09     1233.94     57.28 o 
  -3   2  14      156.77      168.51     27.19 o 
  -2   2  14     1040.54      982.85     92.74 o 
  -1   2  14      391.62      473.69     35.83 o 
   0   2  14      760.64      805.18     60.71 o 
   1   2  14     1744.31     1692.55     53.29 o 
   2   2  14      367.50      381.56     38.66 o 
   3   2  14      724.18      707.06     41.25 o 
   4   2  14      791.50      747.32     50.58 o 
   5   2  14     1056.80     1029.19     76.05 o 
   6   2  14      776.24      773.38     56.14 o 
   7   2  14       74.58       92.76     34.85 o 
   8   2  14      540.44      492.25     68.54 o 
 -10   3  14       10.06       17.50     27.80 o 
  -9   3  14      212.89      173.30     35.34 o 
  -8   3  14      219.57      204.32     33.61 o 
  -7   3  14        1.78       -7.81     21.67 o 
  -6   3  14       28.98       10.16     19.28 o 
  -5   3  14      146.56      177.93     27.04 o 
  -4   3  14      194.89      191.82     31.83 o 
  -3   3  14        0.46       19.20     20.52 o 
  -2   3  14       72.32       43.80     30.06 o 
  -1   3  14       70.96       79.35     20.81 o 
   0   3  14      147.47      132.83     23.80 o 
   1   3  14      559.39      302.79    147.04 o 
   2   3  14       56.09       67.16     22.73 o 
   3   3  14       50.87       45.59     26.83 o 
   4   3  14       14.41       24.83     27.47 o 
   5   3  14        6.63        5.56     26.63 o 
   6   3  14        1.72      -19.06     28.52 o 
   7   3  14       99.94      108.50     38.26 o 
   8   3  14       16.56       41.87     46.23 o 
 -10   4  14        4.17        5.46     30.51 o 
  -9   4  14      446.33      450.03     44.05 o 
  -8   4  14        0.45      -16.98     23.27 o 
  -7   4  14      313.89      313.96     35.08 o 
  -6   4  14       41.62       40.17     23.23 o 
  -5   4  14      969.70      970.43    119.50 o 
  -4   4  14      102.31       80.04     24.79 o 
  -3   4  14      369.69      387.39     36.15 o 
  -2   4  14       18.34       31.34     21.75 o 
  -1   4  14      167.05      173.62     30.07 o 
   0   4  14      730.94      466.89    144.52 o 
   1   4  14     2767.71     2708.48     66.36 o 
   2   4  14      202.15      215.63     27.71 o 
   3   4  14      760.27      770.55     51.24 o 
   4   4  14      116.50      111.71     31.97 o 
   5   4  14     1342.38     1387.61     70.08 o 
   6   4  14       73.25       89.74     35.21 o 
   7   4  14      446.27      437.50     50.50 o 
   8   4  14        0.05      -21.93     32.83 o 
 -10   5  14      104.52      125.79     35.51 o 
  -9   5  14       82.94       90.78     31.51 o 
  -8   5  14       50.34       64.35     28.11 o 
  -7   5  14       84.88      105.72     28.01 o 
  -6   5  14      742.84      755.88     60.65 o 
  -5   5  14      322.16      375.82     40.45 o 
  -4   5  14       27.93       19.71     23.10 o 
  -3   5  14      630.40      614.60     43.67 o 
  -2   5  14      494.32      486.85     33.60 o 
  -1   5  14       84.84       88.92     26.82 o 
   0   5  14      213.01      209.12     26.86 o 
   1   5  14       27.94       36.15     21.28 o 
   2   5  14      176.31      150.89     32.28 o 
   3   5  14        9.29       -8.35     26.62 o 
   4   5  14        6.67       16.66     27.99 o 
   5   5  14      240.86      234.03     40.05 o 
   6   5  14        2.38       25.19     31.45 o 
   7   5  14       29.39       43.57     35.33 o 
   8   5  14       38.98       14.13     36.49 o 
  -9   6  14       98.82       95.54     32.54 o 
  -8   6  14      576.30      621.89     46.55 o 
  -7   6  14      496.25      620.84     44.60 o 
  -6   6  14      306.58      312.48     41.46 o 
  -5   6  14     1495.09     1526.37    126.94 o 
  -4   6  14      313.44      304.83     38.08 o 
  -3   6  14      586.91      382.91    153.24 o 
  -2   6  14      820.49      863.57     55.84 o 
  -1   6  14       72.37       56.66     23.51 o 
   0   6  14      624.26      647.66     38.56 o 
   1   6  14       50.98       82.31     28.06 o 
   2   6  14      955.38      904.46     74.84 o 
   3   6  14      141.07      170.61     33.80 o 
   4   6  14      223.86      228.13     38.32 o 
   5   6  14     1171.53     1009.74     64.00 o 
   6   6  14      119.31      151.91     40.06 o 
   7   6  14      381.36      423.62     52.97 o 
   8   6  14      108.12      143.39     43.93 o 
  -9   7  14       19.88       21.79     33.15 o 
  -8   7  14       52.57       11.94     27.50 o 
  -7   7  14       39.49       51.08     27.94 o 
  -6   7  14      865.84      906.10     65.23 o 
  -5   7  14        0.12      -14.02     27.16 o 
  -4   7  14      331.28      306.66     39.24 o 
  -3   7  14      383.64      366.90     39.60 o 
  -2   7  14      137.48       88.80     24.23 o 
  -1   7  14       90.05       83.67     23.71 o 
   0   7  14       80.55       60.72     26.30 o 
   1   7  14       18.35       34.57     25.95 o 
   2   7  14        6.39       -2.10     25.36 o 
   3   7  14       66.40       64.01     30.22 o 
   4   7  14       11.67       14.90     29.19 o 
   5   7  14      312.59      353.03     46.83 o 
   6   7  14      166.91      157.60     40.94 o 
   7   7  14        0.57       11.30     34.65 o 
  -8   8  14      638.59      636.17     57.38 o 
  -7   8  14        2.97       30.06     32.94 o 
  -6   8  14      858.09      944.87     62.04 o 
  -5   8  14        1.48      -11.87     26.01 o 
  -4   8  14       61.91       53.86     30.74 o 
  -3   8  14       84.91      104.04     30.83 o 
  -2   8  14      488.35      394.24     95.97 o 
  -1   8  14       89.30       97.01     28.43 o 
   0   8  14      513.74      529.32     43.88 o 
   1   8  14       31.03       38.73     27.58 o 
   2   8  14      415.36      429.26     44.60 o 
   3   8  14       81.07       44.42     31.06 o 
   4   8  14       36.84       35.25     32.28 o 
   5   8  14      203.77      175.42     40.98 o 
   6   8  14      272.63      289.88     46.04 o 
   7   8  14       99.09       87.05     39.43 o 
  -8   9  14       45.81       88.77     37.30 o 
  -7   9  14       31.09       48.29     42.52 o 
  -6   9  14       32.67       33.12     31.50 o 
  -5   9  14      541.97      499.15     51.82 o 
  -4   9  14        3.00       13.62     27.95 o 
  -3   9  14      197.43      172.31     34.55 o 
  -2   9  14        0.90        8.06     24.83 o 
  -1   9  14      213.56       86.41     89.73 o 
   0   9  14      122.23      101.86     31.56 o 
   1   9  14        1.02       -9.15     25.86 o 
   2   9  14        4.55       -5.66     26.97 o 
   3   9  14        0.02       -3.47     27.96 o 
   4   9  14        2.05      -26.02     28.90 o 
   5   9  14      115.43      111.87     39.05 o 
   6   9  14       58.71       41.87     37.46 o 
  -7  10  14      600.83      538.08    101.55 o 
  -6  10  14      108.64      111.44     38.31 o 
  -5  10  14      264.44      245.00     41.02 o 
  -4  10  14      378.51      356.87     44.02 o 
  -3  10  14     1226.35     1249.42     81.54 o 
  -2  10  14      653.71      749.07     53.67 o 
  -1  10  14      371.16      473.45     45.51 o 
   0  10  14      123.75       77.27     34.73 o 
   1  10  14      422.34      398.54     45.38 o 
   2  10  14      163.78      182.48     38.27 o 
   3  10  14      282.02      298.14     45.20 o 
   4  10  14       92.70      117.89     39.95 o 
   5  10  14      211.35      150.61     43.06 o 
  -6  11  14       28.77       -8.29     41.65 o 
  -5  11  14      141.06      133.99     38.06 o 
  -4  11  14        0.11       -1.22     52.12 o 
  -3  11  14        0.38       -0.42     36.14 o 
  -2  11  14       11.04      -23.38     27.68 o 
  -1  11  14       11.82       -8.15     27.27 o 
   0  11  14       38.90       17.64     29.00 o 
   1  11  14        2.61       -9.23     27.75 o 
   2  11  14        9.64        9.47     29.30 o 
   3  11  14       34.07       17.01     32.60 o 
   4  11  14       10.11       10.39     33.23 o 
   5  11  14       48.24       14.38     35.90 o 
  -5  12  14      431.14      471.64     91.27 o 
  -4  12  14       20.58       54.93     57.62 o 
  -3  12  14      408.10      470.93     63.44 o 
  -2  12  14      102.30      108.46     35.30 o 
  -1  12  14      804.17      797.83     59.61 o 
   0  12  14       70.18       44.90     33.31 o 
   1  12  14      484.24      537.25     52.72 o 
   2  12  14       27.03       50.32     33.33 o 
   3  12  14      541.48      562.44     56.02 o 
  -3  13  14        5.65      -25.24     38.92 o 
  -2  13  14        1.47       16.69     33.10 o 
  -1  13  14        5.56       23.49     31.96 o 
   0  13  14       27.03       11.21     31.48 o 
   1  13  14       17.03       26.35     31.89 o 
   2  13  14        1.17        6.27     34.44 o 
  -9   0  15       20.86        7.48     40.36 o 
  -7   0  15       89.05       58.62     37.09 o 
  -5   0  15      269.14      277.38     41.15 o 
  -3   0  15        4.13       10.03     41.35 o 
  -1   0  15      326.76      323.36     62.03 o 
   1   0  15        2.59      -12.85     28.58 o 
   3   0  15       28.66       41.99     31.73 o 
   5   0  15      712.19      650.66     61.46 o 
   7   0  15      308.56      226.22     81.24 o 
 -10   1  15      131.29      132.65     36.07 o 
  -9   1  15      375.78      450.85     45.32 o 
  -8   1  15      196.02      202.96     33.92 o 
  -7   1  15      324.68      323.40     35.55 o 
  -6   1  15      718.98      610.36     95.40 o 
  -5   1  15      426.05      525.31     44.62 o 
  -4   1  15       20.18       10.85     33.55 o 
  -3   1  15     1571.92     1541.26     80.09 o 
  -2   1  15        3.77      -12.72     27.51 o 
  -1   1  15      991.84     1120.88     54.85 o 
   0   1  15      220.91      237.98     28.38 o 
   1   1  15     1125.60     1209.13     49.11 o 
   2   1  15       20.88       26.79     22.08 o 
   3   1  15      471.32      453.61     35.96 o 
   4   1  15      169.11      171.91     29.47 o 
   5   1  15      331.80      362.07     44.67 o 
   6   1  15      135.75      100.81     47.53 o 
   7   1  15      298.86      234.76     57.52 o 
   8   1  15        1.18       28.82     46.47 o 
 -10   2  15       13.60       31.60     31.84 o 
  -9   2  15       23.26       23.35     28.65 o 
  -8   2  15       16.76       25.36     24.75 o 
  -7   2  15       79.60       95.46     28.53 o 
  -6   2  15       49.14       57.35     24.52 o 
  -5   2  15        0.05      -26.26     23.14 o 
  -4   2  15      228.45      205.39     42.78 o 
  -3   2  15        0.63      -22.39     27.65 o 
  -2   2  15       24.33       17.93     31.92 o 
  -1   2  15      391.45      450.92     47.92 o 
   0   2  15        2.79       11.26     19.85 o 
   1   2  15      287.87      283.70     30.06 o 
   2   2  15      214.42      121.32     58.45 o 
   3   2  15        5.33       17.53     22.23 o 
   4   2  15      168.34      157.13     33.75 o 
   5   2  15      123.49      138.54     36.36 o 
   6   2  15      138.34      188.89     39.71 o 
   7   2  15        6.01       19.38     42.43 o 
   8   2  15       14.00       20.62     47.57 o 
  -9   3  15       78.58       78.37     32.74 o 
  -8   3  15      179.41      206.90     35.11 o 
  -7   3  15      249.17      256.86     34.33 o 
  -6   3  15     1132.11     1178.06    103.01 o 
  -5   3  15      145.60      133.75     28.08 o 
  -4   3  15     1728.67     1725.19     68.05 o 
  -3   3  15        2.27       38.88     33.80 o 
  -2   3  15     1848.97     1869.68     86.21 o 
  -1   3  15       44.88       69.05     25.73 o 
   0   3  15     2836.52     2790.86     67.94 o 
   1   3  15     1215.32      867.57    260.86 o 
   2   3  15     1158.52     1145.99     49.78 o 
   3   3  15       23.83       41.67     29.78 o 
   4   3  15     1076.89     1076.79     63.09 o 
   5   3  15      115.82      125.12     34.89 o 
   6   3  15      968.95      961.25     64.14 o 
   7   3  15       17.19       29.04     34.13 o 
   8   3  15       26.28       31.08     55.73 o 
  -9   4  15        8.22       22.54     28.35 o 
  -8   4  15      135.02      133.21     32.02 o 
  -7   4  15      148.29       75.14     37.13 o 
  -6   4  15        1.55      -13.61     26.27 o 
  -5   4  15      391.04      369.08     41.16 o 
  -4   4  15       24.77       44.29     25.71 o 
  -3   4  15        0.11       -3.33     30.97 o 
  -2   4  15       12.01      -11.13     42.70 o 
  -1   4  15      443.05      425.61     39.74 o 
   0   4  15       11.82       12.20     20.49 o 
   1   4  15       69.83       50.70     22.94 o 
   2   4  15       32.90       31.02     27.08 o 
   3   4  15        9.46       -6.18     26.98 o 
   4   4  15       10.59       14.79     30.20 o 
   5   4  15       86.85      108.88     35.90 o 
   6   4  15       92.48      120.73     37.86 o 
   7   4  15        7.82       14.99     35.38 o 
  -9   5  15       60.91       60.15     32.00 o 
  -8   5  15      203.15      241.73     36.46 o 
  -7   5  15      209.39      162.45     38.83 o 
  -6   5  15      244.85      207.39     38.45 o 
  -5   5  15      232.56      180.76     34.71 o 
  -4   5  15     2442.42     2356.75     90.81 o 
  -3   5  15      330.75      358.55     38.00 o 
  -2   5  15     1714.96     1774.27    267.81 o 
  -1   5  15     1589.57     1537.86     63.55 o 
   0   5  15     1057.86     1030.63     47.02 o 
   1   5  15       25.03       35.84     27.57 o 
   2   5  15      343.45      416.21     42.67 o 
   3   5  15      416.30      468.20     48.90 o 
   4   5  15      369.14      424.27     47.27 o 
   5   5  15       44.34       35.10     33.76 o 
   6   5  15      602.66      616.06     58.05 o 
   7   5  15       12.61      -24.85     33.91 o 
  -9   6  15       17.56       10.36     29.23 o 
  -8   6  15        0.30        6.26     27.47 o 
  -7   6  15       71.51       52.00     34.71 o 
  -6   6  15        3.55        8.46     27.38 o 
  -5   6  15      109.81       99.13     32.17 o 
  -4   6  15       29.70       24.98     27.16 o 
  -3   6  15      201.18      200.20     34.35 o 
  -2   6  15      122.07      137.75     62.34 o 
  -1   6  15      134.10       84.13     37.24 o 
   0   6  15      112.92       79.83     25.14 o 
   1   6  15        2.69        5.45     26.36 o 
   2   6  15       23.45       -2.03     26.24 o 
   3   6  15        0.31      -14.37     28.39 o 
   4   6  15      201.38      167.02     37.95 o 
   5   6  15       19.35       22.52     32.00 o 
   6   6  15      104.62       93.15     38.71 o 
   7   6  15       20.22       32.53     38.44 o 
  -8   7  15        9.88       40.49     36.37 o 
  -7   7  15      902.95      963.33     66.47 o 
  -6   7  15       86.16      112.53     36.77 o 
  -5   7  15     1273.52     1357.14     69.56 o 
  -4   7  15      610.93      580.87     75.66 o 
  -3   7  15      519.09      345.06    173.91 o 
  -2   7  15       29.58       20.01     32.92 o 
  -1   7  15      210.82      215.54     34.91 o 
   0   7  15       74.09       81.74     38.36 o 
   1   7  15      413.04      435.06     44.06 o 
   2   7  15        7.71      -14.24     28.03 o 
   3   7  15      526.01      539.83     50.50 o 
   4   7  15       15.72       19.18     32.76 o 
   5   7  15       65.85       78.81     37.77 o 
   6   7  15       54.24       35.14     36.56 o 
  -8   8  15        2.10       -3.80     41.08 o 
  -7   8  15       23.12       29.28     36.15 o 
  -6   8  15      171.73      114.76     36.70 o 
  -5   8  15       52.47       45.12     31.14 o 
  -4   8  15      440.28      438.59     67.54 o 
  -3   8  15       13.57       -3.76     27.05 o 
  -2   8  15      183.49      162.22     32.93 o 
  -1   8  15        4.70       35.60     34.57 o 
   0   8  15       40.68       16.91     34.10 o 
   1   8  15      203.27      196.36     36.32 o 
   2   8  15       43.96       24.03     28.92 o 
   3   8  15        0.77        2.92     31.15 o 
   4   8  15        1.75       11.93     32.63 o 
   5   8  15       53.09       35.78     34.74 o 
   6   8  15      111.87       86.20     41.63 o 
  -7   9  15      688.84      621.73     58.91 o 
  -6   9  15       58.25       50.36     34.80 o 
  -5   9  15      591.95      540.61     51.98 o 
  -4   9  15      325.42      364.64     80.30 o 
  -3   9  15      916.62      904.21    113.08 o 
  -2   9  15      171.97       69.76     33.28 o 
  -1   9  15      682.80      737.12     66.77 o 
   0   9  15      254.79      253.71     49.27 o 
   1   9  15      837.57      886.16     59.94 o 
   2   9  15       64.58       55.40     36.39 o 
   3   9  15      858.70      848.04     61.98 o 
   4   9  15        3.53       16.42     32.30 o 
   5   9  15       87.69      132.65     42.14 o 
  -6  10  15        2.60      -23.82     32.49 o 
  -5  10  15       31.88       40.89     34.68 o 
  -4  10  15        2.05       -3.12     29.20 o 
  -3  10  15       55.26       52.03     38.85 o 
  -2  10  15        0.20        5.32     35.27 o 
  -1  10  15       92.90       77.96     39.84 o 
   0  10  15       81.26       52.52     41.21 o 
   1  10  15       47.50       19.28     30.38 o 
   2  10  15       23.25       22.22     32.58 o 
   3  10  15       14.72       31.10     33.04 o 
   4  10  15        1.29        8.34     33.61 o 
  -5  11  15       69.54       88.10     38.53 o 
  -4  11  15      754.17      790.49     73.99 o 
  -3  11  15       52.66       54.04     41.32 o 
  -2  11  15      259.70      209.63     49.63 o 
  -1  11  15      400.82      385.35     57.27 o 
   0  11  15      738.78      751.84     71.91 o 
   1  11  15       37.27       46.33     34.26 o 
   2  11  15      198.48      231.58     43.50 o 
   3  11  15       59.60       74.80     36.81 o 
  -4  12  15       70.15       73.80     63.19 o 
  -3  12  15        0.22      -21.87     36.64 o 
  -2  12  15        5.69      -24.67     35.16 o 
  -1  12  15       78.21       72.46     35.35 o 
   0  12  15       18.45       53.13     43.43 o 
   1  12  15       71.23       64.11     52.12 o 
   2  12  15       45.90       15.27     34.09 o 
  -8   0  16      404.76      470.17     62.41 o 
  -6   0  16     2066.63     2000.96    143.39 o 
  -4   0  16     1364.79     1308.00    113.29 o 
  -2   0  16      670.55      746.43     89.31 o 
   0   0  16     1605.50     1618.28     78.58 o 
   2   0  16      848.26      816.31     66.01 o 
   4   0  16      261.14      229.62     46.14 o 
   6   0  16      210.42      193.43     78.67 o 
  -9   1  16       24.10       38.54     30.20 o 
  -8   1  16      183.07      210.76     35.11 o 
  -7   1  16        3.72      -18.65     18.56 o 
  -6   1  16        0.03       27.11     27.86 o 
  -5   1  16        0.14        3.96     35.85 o 
  -4   1  16       21.50        9.98     35.10 o 
  -3   1  16       45.86       49.82     34.81 o 
  -2   1  16       36.83        6.55     30.34 o 
  -1   1  16       32.66       49.01     32.91 o 
   0   1  16        7.42      -17.78     23.48 o 
   1   1  16        7.84       -4.29     21.57 o 
   2   1  16      323.38      372.82     41.81 o 
   3   1  16        0.94       -4.65     23.24 o 
   4   1  16        1.55      -16.42     28.48 o 
   5   1  16      190.56      196.50     39.86 o 
   6   1  16      234.74      183.78     54.46 o 
   7   1  16      155.52      188.15     59.42 o 
  -9   2  16      252.27      267.83     40.44 o 
  -8   2  16       66.08       69.67     29.46 o 
  -7   2  16      139.68      142.52     36.98 o 
  -6   2  16      278.74       73.31     96.02 o 
  -5   2  16      912.64      929.40     74.13 o 
  -4   2  16      733.40      710.85     64.48 o 
  -3   2  16     1078.78     1026.07     73.23 o 
  -2   2  16      499.03      549.30    110.60 o 
  -1   2  16     1258.04     1287.31     81.48 o 
   0   2  16      395.52      444.12     35.02 o 
   1   2  16     1339.12     1345.38     57.87 o 
   2   2  16      283.34      245.96     53.46 o 
   3   2  16      362.93      387.30     42.78 o 
   4   2  16      401.97      465.81     47.70 o 
   5   2  16      265.94      289.14     44.05 o 
   6   2  16      315.99      333.09     48.23 o 
   7   2  16      335.03      372.39     69.03 o 
  -9   3  16        1.17       13.52     28.74 o 
  -8   3  16       21.16       17.61     27.50 o 
  -7   3  16       22.64       14.25     30.87 o 
  -6   3  16       79.76       59.95     30.96 o 
  -5   3  16        0.44      -10.74     37.07 o 
  -4   3  16       97.23       83.57     38.74 o 
  -3   3  16      163.34      125.30     41.96 o 
  -2   3  16       41.97       37.70     35.32 o 
  -1   3  16      201.88      217.29     61.42 o 
   0   3  16        9.69       -2.09     24.69 o 
   1   3  16      361.20      324.26     33.36 o 
   2   3  16        2.81       -9.46     22.58 o 
   3   3  16       80.33      126.63     35.74 o 
   4   3  16       31.99       15.92     30.03 o 
   5   3  16      114.71      114.92     36.76 o 
   6   3  16        8.79        2.78     31.55 o 
   7   3  16      176.68      153.44     42.76 o 
  -9   4  16      539.79      628.79     52.17 o 
  -8   4  16        1.40       12.67     34.55 o 
  -7   4  16      324.28      391.07     48.62 o 
  -6   4  16        2.98       11.45     28.57 o 
  -5   4  16     1304.11     1294.77     76.36 o 
  -4   4  16        0.29        9.45     36.22 o 
  -3   4  16     1026.84      966.39     72.84 o 
  -2   4  16       18.82        8.39     34.32 o 
  -1   4  16     2431.13     2476.60    100.62 o 
   0   4  16      280.98      255.00     36.26 o 
   1   4  16     3555.72     3440.56     79.74 o 
   2   4  16       26.08       52.44     30.03 o 
   3   4  16      927.72      879.12     59.40 o 
   4   4  16        1.00       19.31     31.56 o 
   5   4  16      481.92      556.37     66.31 o 
   6   4  16        0.01        1.76     34.94 o 
   7   4  16      287.94      313.15     49.70 o 
  -8   5  16      136.77      117.18     41.69 o 
  -7   5  16       67.00       57.06     34.98 o 
  -6   5  16       18.63       13.32     29.93 o 
  -5   5  16       78.01       63.46     32.65 o 
  -4   5  16      213.88      233.85     47.83 o 
  -3   5  16        9.83      -31.40     33.28 o 
  -2   5  16       49.32       31.93     51.02 o 
  -1   5  16      120.36       99.88     38.43 o 
   0   5  16       31.90       29.39     26.87 o 
   1   5  16       15.28       -6.87     27.42 o 
   2   5  16       66.37       78.04     32.06 o 
   3   5  16      110.00      120.13     36.03 o 
   4   5  16        0.62        5.97     29.51 o 
   5   5  16      315.41      308.14     46.04 o 
   6   5  16      119.85      124.59     41.59 o 
  -8   6  16      146.64      155.29     43.16 o 
  -7   6  16      119.45      155.75     41.15 o 
  -6   6  16      107.92       97.98     35.68 o 
  -5   6  16       49.54       41.86     32.02 o 
  -4   6  16      819.66      825.03     99.71 o 
  -3   6  16      492.05      451.53     57.12 o 
  -2   6  16      251.79      254.60     46.49 o 
  -1   6  16      162.85       55.82     57.72 o 
   0   6  16      836.07      797.18     67.69 o 
   1   6  16      357.79      419.83     45.00 o 
   2   6  16      238.36      265.42     39.89 o 
   3   6  16      305.67      257.86     42.89 o 
   4   6  16      510.76      444.36     50.37 o 
   5   6  16       83.05      148.94     41.75 o 
   6   6  16       56.71       30.93     39.43 o 
  -7   7  16        8.92      -15.62     34.14 o 
  -6   7  16       22.02       33.35     33.27 o 
  -5   7  16      152.57      130.98     36.09 o 
  -4   7  16      113.28       98.32     31.54 o 
  -3   7  16        5.90       29.42     38.70 o 
  -2   7  16       48.71       63.90     39.21 o 
  -1   7  16        0.07        6.26     32.03 o 
   0   7  16       59.29       86.79     40.69 o 
   1   7  16        1.45       11.79     29.16 o 
   2   7  16      239.12      220.45     39.95 o 
   3   7  16       46.97       65.04     35.68 o 
   4   7  16       41.16       36.73     34.92 o 
   5   7  16       19.60       11.71     36.00 o 
   6   7  16       17.36       26.21     39.46 o 
  -7   8  16       50.27       36.18     36.62 o 
  -6   8  16      429.58      416.05     50.51 o 
  -5   8  16      132.58       78.35     35.96 o 
  -4   8  16      895.40      972.26     62.46 o 
  -3   8  16       11.09       -8.81     47.84 o 
  -2   8  16      758.40      728.45     96.41 o 
  -1   8  16       92.97      131.13     43.34 o 
   0   8  16      755.61      909.92     75.93 o 
   1   8  16        2.78        8.51     28.82 o 
   2   8  16      122.19      125.54     38.19 o 
   3   8  16       12.72       -7.60     30.95 o 
   4   8  16      920.64      785.63     63.46 o 
   5   8  16        1.64        7.52     35.21 o 
  -6   9  16      184.77      202.78     43.06 o 
  -5   9  16       21.05       10.84     33.53 o 
  -4   9  16      149.85      195.29     40.82 o 
  -2   9  16      105.01      151.34     68.15 o 
  -1   9  16       19.41       23.55     37.68 o 
   0   9  16       99.07       76.02     42.30 o 
   1   9  16       30.63       17.96     40.52 o 
   2   9  16      103.08       84.60     36.12 o 
   3   9  16       87.12       55.21     36.46 o 
   4   9  16      164.37      150.33     43.91 o 
  -5  10  16      246.61      234.95     44.58 o 
  -4  10  16      198.92      214.18     51.11 o 
  -3  10  16      278.61      243.39     63.80 o 
  -2  10  16      219.29      231.97     72.80 o 
  -1  10  16      154.87      175.51     49.45 o 
   0  10  16      263.17      285.53     55.10 o 
   1  10  16      268.28      263.54     56.09 o 
   2  10  16      404.92      488.89     52.97 o 
   3  10  16      384.37      364.17     50.38 o 
  -4  11  16        6.81      -18.09     39.78 o 
  -3  11  16        1.72      -32.08     62.70 o 
  -2  11  16        0.69       14.07     54.57 o 
  -1  11  16        3.97       -7.50     39.29 o 
   0  11  16       76.09       69.82     48.51 o 
   1  11  16        3.25       -9.67     37.98 o 
   2  11  16        1.27      -21.91     32.18 o 
  -7   0  17       93.94       26.79     63.62 o 
  -5   0  17      583.09      547.13     91.39 o 
  -3   0  17      429.00      408.27     78.42 o 
  -1   0  17       91.67      117.33     57.26 o 
   1   0  17      152.87      182.40     43.76 o 
   3   0  17      208.69      168.71     46.72 o 
   5   0  17      167.54      150.85     70.72 o 
  -8   1  17      152.14      127.22     40.95 o 
  -7   1  17      217.82      226.84     58.99 o 
  -6   1  17      153.10      168.29     51.96 o 
  -5   1  17      916.07      901.12     76.16 o 
  -4   1  17      421.36      413.96     57.43 o 
  -3   1  17     1397.79     1416.35    119.35 o 
  -2   1  17       49.89       38.93     36.83 o 
  -1   1  17      383.00      406.72     52.25 o 
   0   1  17      200.26      200.28     41.82 o 
   1   1  17      769.16      827.20     47.50 o 
   2   1  17       41.78       33.33     25.93 o 
   3   1  17      332.23      325.90     36.92 o 
   4   1  17      137.76      119.43     36.59 o 
   5   1  17       95.67       99.90     36.70 o 
   6   1  17       90.94       72.67     52.12 o 
  -8   2  17       11.77      -10.20     34.33 o 
  -7   2  17      125.62       48.72     49.61 o 
  -6   2  17      120.61       58.09     47.89 o 
  -5   2  17      156.33      178.08     49.66 o 
  -4   2  17       17.24       34.14     39.39 o 
  -3   2  17      154.38      169.09     45.18 o 
  -2   2  17       56.95       53.73     36.81 o 
  -1   2  17      161.80      168.88     44.72 o 
   0   2  17     1459.95     1464.35    161.74 o 
   1   2  17        0.84        9.25     23.82 o 
   2   2  17      269.03      277.99     34.30 o 
   3   2  17       87.70       51.54     31.60 o 
   4   2  17       72.89       97.71     35.82 o 
   5   2  17        2.57       -9.66     32.22 o 
   6   2  17       86.81       87.49     49.91 o 
  -8   3  17      505.01      573.00     57.13 o 
  -7   3  17       60.48       69.48     36.14 o 
  -6   3  17      311.97      371.39     62.19 o 
  -5   3  17      127.11       97.25     45.80 o 
  -4   3  17     1156.96     1129.24     80.44 o 
  -3   3  17      207.87      229.47     49.16 o 
  -2   3  17      443.46      472.16     56.15 o 
  -1   3  17      942.90      946.43     70.34 o 
   0   3  17     2080.97     2068.44     76.20 o 
   1   3  17      169.04      183.71     31.04 o 
   2   3  17     1055.60     1035.77     64.68 o 
   3   3  17      237.15      243.04     40.59 o 
   4   3  17      335.79      343.95     47.73 o 
   5   3  17      197.86      165.90     43.04 o 
   6   3  17      148.13      143.31     41.39 o 
  -8   4  17        0.73       22.09     36.59 o 
  -7   4  17       78.66      119.68     39.63 o 
  -6   4  17       54.78       41.26     44.08 o 
  -5   4  17       39.42       33.75     42.29 o 
  -4   4  17      285.43      276.56     53.50 o 
  -3   4  17        8.75        2.93     37.24 o 
  -2   4  17      110.50      111.03     41.75 o 
  -1   4  17        1.62      -42.42     31.25 o 
   0   4  17      906.85      801.47     54.68 o 
   1   4  17       12.30       18.27     29.64 o 
   2   4  17       85.81      103.50     34.70 o 
   3   4  17        0.00       -2.29     29.34 o 
   4   4  17       70.25       69.83     36.42 o 
   5   4  17       80.85       95.45     39.79 o 
   6   4  17      118.58      125.31     43.11 o 
  -8   5  17      145.28      155.47     77.10 o 
  -7   5  17      133.01      120.41     40.17 o 
  -6   5  17      451.15      464.67     73.16 o 
  -5   5  17       54.84       61.88     43.66 o 
  -4   5  17     1393.68     1287.60     89.09 o 
  -3   5  17      529.72      482.40     59.35 o 
  -2   5  17       80.96       78.51     43.54 o 
  -1   5  17        0.82       19.24     35.71 o 
   0   5  17      404.65      456.71     44.90 o 
   1   5  17       45.78       57.55     32.11 o 
   2   5  17      358.29      335.62     45.53 o 
   3   5  17       23.67       -1.59     32.16 o 
   4   5  17      579.81      594.91     57.19 o 
   5   5  17       22.12       14.00     36.06 o 
   6   5  17      206.43      222.06     47.65 o 
  -7   6  17       22.83       46.68     35.93 o 
  -6   6  17       35.52       47.84     35.53 o 
  -5   6  17        7.83       10.29     40.65 o 
  -4   6  17       55.10       73.96     46.38 o 
  -3   6  17      660.24      642.64     67.39 o 
  -2   6  17       11.64        7.95     53.47 o 
  -1   6  17      284.60       90.75    126.32 o 
   0   6  17        4.53        4.53     35.30 o 
   1   6  17      254.44      268.31     52.07 o 
   2   6  17       42.78       65.01     35.03 o 
   3   6  17      319.61      328.10     46.26 o 
   4   6  17      100.40       78.00     37.62 o 
   5   6  17        1.44        1.47     36.16 o 
  -7   7  17      362.79      369.27     51.85 o 
  -6   7  17      179.50      161.42     42.31 o 
  -5   7  17       11.45       -3.48     43.72 o 
  -4   7  17       15.28       46.91     42.47 o 
  -3   7  17       44.32      100.44     46.92 o 
  -2   7  17       77.81       48.10     41.35 o 
  -1   7  17      600.35      558.51     94.08 o 
   0   7  17       30.82       70.73     41.76 o 
   1   7  17      373.34      446.89     61.60 o 
   2   7  17       17.94       19.49     32.97 o 
   3   7  17       59.57       47.35     36.33 o 
   4   7  17        9.12       22.55     35.54 o 
   5   7  17      366.24      328.03     52.76 o 
  -6   8  17       62.70       50.04     36.06 o 
  -5   8  17        0.40       22.28     44.28 o 
  -4   8  17       18.14      -24.95     41.27 o 
  -3   8  17      181.58      134.84     47.71 o 
  -2   8  17       61.33       92.25     64.11 o 
  -1   8  17       68.10       24.22     55.42 o 
   0   8  17        3.40       24.75     40.31 o 
   1   8  17      151.31      128.75     48.52 o 
   2   8  17       15.77       43.73     34.60 o 
   3   8  17      227.39      249.44     45.77 o 
   4   8  17       63.36       47.29     39.03 o 
  -5   9  17       95.16       71.47     37.01 o 
  -4   9  17      179.90      150.69     53.01 o 
  -2   9  17      126.96       93.59     68.15 o 
  -1   9  17      265.04      213.00     75.73 o 
   0   9  17      179.32      187.48     89.99 o 
   1   9  17      118.65      119.39     48.22 o 
   2   9  17        1.32      -12.71     32.14 o 
   3   9  17      379.92      422.18     54.55 o 
  -4  10  17      119.25      166.02     73.53 o 
  -2  10  17       46.78      107.17     64.60 o 
  -1  10  17       10.88       46.00     58.85 o 
   0  10  17       11.12       -4.55     40.79 o 
   1  10  17       15.87       23.00     43.52 o 
   2  10  17       47.10       49.97     36.82 o 
  -8   0  18      519.56      552.64    108.15 o 
  -6   0  18      397.03      361.53     92.49 o 
  -4   0  18      425.71      580.04     92.37 o 
  -2   0  18      257.99      214.84     71.45 o 
   0   0  18      233.10      213.37     68.88 o 
   2   0  18      154.24      173.12     62.27 o 
   4   0  18      199.49      142.41     75.00 o 
  -8   1  18       31.53       69.05     53.06 o 
  -7   1  18        4.24      -13.87     47.23 o 
  -6   1  18        4.64      -21.26     42.55 o 
  -5   1  18        1.75      -21.13     40.12 o 
  -4   1  18      909.54      809.48     75.83 o 
  -3   1  18       38.57      -16.54     35.46 o 
  -2   1  18      193.44      172.68     45.18 o 
  -1   1  18       13.54       23.18     36.81 o 
   0   1  18      654.73      758.10     68.08 o 
   1   1  18      208.38      223.91     46.06 o 
   2   1  18       70.46       80.40     29.75 o 
   3   1  18       43.77       22.32     32.98 o 
   4   1  18       84.02      132.88     40.38 o 
   5   1  18      140.30      141.34     53.58 o 
  -7   2  18      177.04      159.13     55.66 o 
  -6   2  18       71.73       99.70     50.99 o 
  -5   2  18      296.91      298.55     56.09 o 
  -4   2  18      283.32      287.37     55.36 o 
  -3   2  18      295.46      286.65     53.56 o 
  -2   2  18      137.09      131.58     51.57 o 
  -1   2  18        4.60      -20.64     35.66 o 
   0   2  18      544.74      585.73     73.41 o 
   1   2  18      174.46      231.10     38.54 o 
   2   2  18      330.60      354.57     38.64 o 
   3   2  18        1.64        5.48     32.31 o 
   4   2  18       71.18       69.40     37.47 o 
   5   2  18      117.41      145.21     42.73 o 
  -7   3  18       31.58       34.44     47.82 o 
  -6   3  18       75.87       41.83     45.61 o 
  -5   3  18      160.33      169.13     53.20 o 
  -4   3  18       13.17       26.76     42.84 o 
  -3   3  18       70.66       62.63     40.80 o 
  -2   3  18       19.19        5.45     35.98 o 
  -1   3  18       22.06        4.16     35.60 o 
   0   3  18      374.78      347.88     55.37 o 
   1   3  18     1480.51     1378.17     70.27 o 
   2   3  18       19.84        0.98     31.70 o 
   3   3  18      386.21      359.59     48.55 o 
   4   3  18       30.33       25.88     35.57 o 
   5   3  18      179.49      225.34     47.48 o 
  -7   4  18      192.60      267.23     61.97 o 
  -6   4  18        1.99       18.65     47.99 o 
  -5   4  18      426.20      429.29     76.28 o 
  -4   4  18        0.37      -13.74     39.21 o 
  -3   4  18      725.70      742.70     70.51 o 
  -2   4  18       43.04       11.73     43.86 o 
  -1   4  18      295.11      292.53     72.55 o 
   0   4  18        0.05      -15.20     36.90 o 
   1   4  18      643.47      667.49     68.95 o 
   2   4  18       63.77       74.65     36.39 o 
   3   4  18      249.27      284.41     46.05 o 
   4   4  18        1.17       32.58     37.87 o 
   5   4  18      489.77      526.63     58.41 o 
  -7   5  18        3.54        1.24     48.46 o 
  -6   5  18       22.13       -1.64     45.61 o 
  -5   5  18        4.23      -28.16     43.09 o 
  -4   5  18      318.67      273.80     65.27 o 
  -3   5  18      235.56      304.50     66.13 o 
  -2   5  18      205.37      171.45     50.26 o 
  -1   5  18       87.00      146.56     46.29 o 
   0   5  18       69.56       49.31     58.73 o 
   1   5  18       21.55       29.87     40.24 o 
   2   5  18       44.72       50.57     34.23 o 
   3   5  18      122.40      164.60     42.44 o 
   4   5  18        4.15      -22.62     35.92 o 
  -6   6  18      507.68      497.80    149.32 o 
  -5   6  18      187.51      146.56     52.61 o 
  -4   6  18        1.94       12.49     42.04 o 
  -3   6  18      517.58      499.56     66.16 o 
  -2   6  18       43.78       70.46     43.96 o 
  -1   6  18      208.04      237.35     78.30 o 
   0   6  18       41.99      112.68     64.60 o 
   1   6  18      157.50      165.04     48.35 o 
   2   6  18        1.14        2.88     32.94 o 
   3   6  18       13.12        8.00     34.90 o 
   4   6  18       59.33       42.68     38.83 o 
  -5   7  18       31.17       33.34     46.61 o 
  -4   7  18       50.43       26.43     51.45 o 
  -3   7  18        6.56       -9.59     39.29 o 
  -1   7  18        4.11       29.24     58.60 o 
   0   7  18       61.59      100.32     68.15 o 
   1   7  18        8.39       37.31     42.39 o 
   2   7  18      500.87      490.15     54.12 o 
   3   7  18       27.00       20.19     37.64 o 
  -5   8  18        0.08       -4.58     47.24 o 
  -4   8  18       16.87        1.06     46.34 o 
  -3   8  18        0.27       10.40     58.36 o 
  -2   8  18      175.32      246.28     83.07 o 
  -1   8  18        0.15      -13.83     53.83 o 
   0   8  18      145.98      125.28     72.67 o 
   1   8  18        8.64       35.34     43.47 o 
   2   8  18       72.72       54.78     46.80 o 
  -3   9  18      337.23      349.54     87.72 o 
  -2   9  18      242.27      224.87     77.81 o 
  -1   9  18      109.89       79.28     66.56 o 
   0   9  18        1.69      -19.33     53.95 o 
   1   9  18       46.89        7.77     44.90 o 
  -7   0  19      168.39      149.26     82.58 o 
  -5   0  19        3.04        3.67     60.07 o 
  -3   0  19      244.76      281.40     77.44 o 
  -1   0  19      133.97      144.00     68.76 o 
   1   0  19      570.09      605.12     90.54 o 
   3   0  19      146.78       92.26     48.14 o 
  -7   1  19      123.74       96.57     53.80 o 
  -6   1  19        4.14       11.77     47.69 o 
  -5   1  19      360.11      434.40     94.45 o 
  -4   1  19       44.38       10.46     45.00 o 
  -3   1  19       33.24       25.18     40.93 o 
  -2   1  19       63.90       97.93     45.15 o 
  -1   1  19        9.79        4.03     37.93 o 
   0   1  19        0.57        6.28     36.65 o 
   1   1  19        9.93       -4.68     35.60 o 
   2   1  19       13.85      -18.12     27.67 o 
   3   1  19       32.83       -9.55     34.71 o 
   4   1  19        2.09        1.75     36.76 o 
  -6   2  19       43.89       59.43     52.84 o 
  -5   2  19       34.26       52.64     47.31 o 
  -4   2  19      253.93      245.05     55.32 o 
  -3   2  19      154.48      153.90     51.69 o 
  -2   2  19       27.83      -11.93     37.71 o 
  -1   2  19        5.43      -23.95     35.09 o 
   0   2  19        4.22       32.51     39.49 o 
   1   2  19      141.98      169.57     66.31 o 
   2   2  19      155.03      177.86     41.76 o 
   3   2  19       72.73      104.04     40.88 o 
   4   2  19      100.83       96.68     40.55 o 
  -6   3  19      317.40      339.89     67.05 o 
  -5   3  19        0.29      -13.25     46.11 o 
  -4   3  19      203.32      195.60     52.71 o 
  -3   3  19       95.27       75.71     45.16 o 
  -2   3  19      106.25      115.08     47.67 o 
  -1   3  19        1.42       33.47     38.17 o 
   0   3  19       46.25       29.73     56.28 o 
   1   3  19       12.98       -5.75     59.09 o 
   2   3  19        7.25       -1.94     34.88 o 
   3   3  19       48.10       56.95     36.49 o 
   4   3  19       16.55       29.60     38.84 o 
  -6   4  19       85.93       63.56     52.76 o 
  -5   4  19        1.77       36.88     48.39 o 
  -4   4  19      312.29      366.73    111.27 o 
  -3   4  19       66.20       18.99     44.98 o 
  -2   4  19      273.28      313.31     58.44 o 
  -1   4  19       11.87       -5.77     36.07 o 
   0   4  19      440.96      457.75     61.83 o 
   1   4  19       82.46       77.44     67.17 o 
   2   4  19      184.81      216.77     53.70 o 
   3   4  19       13.14      -26.91     33.79 o 
   4   4  19       57.88       66.05     39.97 o 
  -5   5  19       78.14       95.81     52.56 o 
  -4   5  19      438.80      482.70     91.58 o 
  -3   5  19        1.04        4.59     42.48 o 
  -2   5  19      228.15      229.62     53.98 o 
  -1   5  19      105.88      204.32     71.45 o 
   0   5  19      146.04      106.81     69.13 o 
   1   5  19        3.34      -27.72     40.39 o 
   2   5  19      131.72      118.64     51.38 o 
   3   5  19       14.54       28.92     38.08 o 
  -5   6  19       23.39      -12.20     46.90 o 
  -4   6  19       95.58      110.15     51.19 o 
  -3   6  19      142.91      153.09     52.71 o 
  -2   6  19        4.19       -0.19     40.12 o 
  -1   6  19        4.53        8.81     57.14 o 
   0   6  19      125.08       73.41     66.56 o 
   1   6  19       19.07       15.67     44.60 o 
   2   6  19       11.78       40.92     45.86 o 
  -4   7  19       12.19       -6.24     43.46 o 
  -3   7  19       14.77       46.59     47.41 o 
  -2   7  19      100.42      120.63     70.35 o 
  -1   7  19       98.34       51.63     67.78 o 
   0   7  19       32.57       31.08     67.05 o 
   1   7  19       15.74       45.37     46.23 o 
   2   7  19       78.60       30.88     48.05 o 
  -1   8  19      109.01      152.57     71.94 o 
   0   8  19       13.85      -71.33     58.36 o 
  -4   0  20       66.94       59.22     65.82 o 
  -2   0  20       63.85       39.52     65.33 o 
   0   0  20      102.65      163.82     72.18 o 
   2   0  20      298.87      300.48     77.08 o 
  -5   1  20        3.30       -0.82     45.88 o 
  -4   1  20       91.70      147.32     53.60 o 
  -3   1  20       21.65       62.12     46.65 o 
  -2   1  20       15.34       17.98     43.08 o 
  -1   1  20       92.21      137.69     49.34 o 
   0   1  20       19.81       22.82     40.92 o 
   1   1  20       20.56       43.72     42.83 o 
   2   1  20       60.09       30.34     59.83 o 
   3   1  20       18.21       29.34     38.77 o 
  -5   2  20      202.17      159.41     56.89 o 
  -4   2  20      115.68      109.15     50.97 o 
  -3   2  20        1.26        2.81     42.67 o 
  -2   2  20       60.52       61.43     45.32 o 
  -1   2  20       22.64       10.18     41.45 o 
   0   2  20      117.84      123.65     48.88 o 
   1   2  20        1.57       -6.95     41.31 o 
   2   2  20       10.01        8.94     44.39 o 
   3   2  20        1.75      -11.91     35.98 o 
  -5   3  20      199.65      196.57     58.87 o 
  -4   3  20       11.24       -0.31     46.80 o 
  -3   3  20      146.79      160.10     53.42 o 
  -2   3  20       60.99       91.06     47.26 o 
  -1   3  20      287.98      284.34     57.44 o 
   0   3  20       27.18       14.21     41.74 o 
   2   3  20        8.00       -4.36     45.48 o 
  -4   4  20       44.69       39.33     50.78 o 
  -3   4  20      274.34      299.45     60.32 o 
  -2   4  20        0.53        5.06     44.79 o 
  -1   4  20      100.66       97.77     48.53 o 
   1   4  20       58.89       60.19     72.31 o 
   2   4  20        9.69      -13.62     42.00 o 
  -3   5  20      142.40      139.63     84.42 o 
  -2   5  20      130.06      122.83     65.45 o 
  -1   5  20       40.15       43.31     61.42 o 
   0   5  20       22.65        5.75     66.80 o 
   1   5  20      375.47      415.73     98.86 o 
  -2   6  20        1.30       -9.79     63.13 o 
   0   6  20      148.40      170.79     84.05 o 
  -3   0  21       98.21      152.08     79.16 o 
  -1   0  21      126.55      119.41     75.98 o 
   1   0  21       40.82       88.33     65.45 o 
  -3   1  21        2.76       32.58     48.01 o 
  -2   1  21        5.91      -51.30     39.97 o 
  -1   1  21       32.02       22.73     47.32 o 
   0   1  21       13.43       38.42     44.69 o 
  -3   2  21      255.06      272.79     63.89 o 
  -2   2  21        1.90       50.30     50.17 o 
  -1   2  21      134.69      127.67     52.74 o 
   0   2  21      230.63      191.55     53.84 o 
  -2   3  21       20.64      -10.56     44.39 o 
  -1   3  21        0.02       -4.04     42.76 o 
                                                 
